# Supplementary material for: Safe Healthcare Facilities: A Systematic Review on the Costs of Establishing and Maintaining Environmental Health in Facilities in Low- and Middle-Income Countries
Source: Int J Environ Res Public Health. 2021 Jan 19;18(2):817. doi: 10.3390/ijerph18020817 (PMC7833392; doi:10.3390/ijerph18020817)
Supplement: Supplementary file 1 [file ijerph-18-00817-s001.zip]

Archive with 7 entries (7 files):
- Supplements/Supplementary Information File 1 - PRISMA 2009 checklist - EHS in HCF systematic review.docx
- Supplements/Supplementary Information File 2 - Protocol - EHS in HCF systematic review.docx
- Supplements/Supplementary Information File 3 - Search details - EHS in HCF systematic review.docx
- Supplements/Supplementary Information File 4 - Extraction form + tables.xlsx
- Supplements/Supplementary Information File 5 - Select excluded studies - EHS in HCF systematic review.xlsx
- Supplements/Supplementary Information File 6 - Quality scoring tool - EHS in HCF systematic review.docx
- Supplements/Supplementary Information File 7 - Quality scoring results.xlsx
