# Supplementary material for: Safe Healthcare Facilities: A Systematic Review on the Costs of Establishing and Maintaining Environmental Health in Facilities in Low- and Middle-Income Countries
Source: Int J Environ Res Public Health. 2021 Jan 19;18(2):817. doi: 10.3390/ijerph18020817 (PMC7833392; doi:10.3390/ijerph18020817)
Supplement: Supplementary file 1 [file ijerph-18-00817-s001.zip › Supplements/Supplementary Information File 4 - Extraction form + tables.xlsx]

## Sheet: Sheet1
Study identifiers and goals					Service context		Included services												Costing method						Costing findings
Citation	EHS	Country	World Bank income classification for year of publication	Study purpose (i.e. stated goal for the study, may or may not be explicitly related to EHS or costing)	Facility information (location, public/private, number of beds or other markers of patient volume)	Service description (describe the resources/activities used in service provision)	Expenses included (describe the line items included in the costs calculations)	Cost categories covered (Indicate cost categories included with a 1 in columns H-P)											Costing method (describe the steps used in the costing methodology, including data sources, total costs calculation steps, unit cost calculation steps, discounting and apportiong steps [where relevant])	Coverage dates of costs data (note: dates represented by cost findings, NOT dates during which study was collected, records reviewed, etc.)	Coverage duration of costs data (total number of days)	Multiplier for conversion from reported currency to USD	ForEx conversion currencies and date	Multiplier for inflation adjustment from date of ForEx conversion to October 2018	Original costs findings (describe costs findings, include [where available] total costs, unit costs, cost breakdown by line items/categories; units as originally reported in study)	Converted costs findings (Study findings at left, converted to USD and adjusted for inflation to October, 2018. Rounding may result in small differences between component and total costs.)
								Cap hardware	Cap maint	Cap soft	Recurrent train	Consum	Personnel	Direct supp	Financing	Other unspecified	Contract serv	Not reported
Abeygunasekera 2008	Cleaning	Sri Lanka	Lower-middle	To assess the operational cost of a urology unit, the individual cost for certain index operations in urology, and to develop a framework that can be used by other units to audit their finances	Urology unit with 19 beds, an outpatient clinic, and operating theater in a large teaching hospital in Galle, Sri Lanka	Reported only as "waste disposal and cleaning services"	Not reported											1	Service costs apportioned by bed number. Data collection methods or other costing methodology not reported.	1 June - 30 June 2006	30	0.00967	LKR to USD on 15 June 2006	1.2507	LKR 11,698 for combined cleaning and waste management services for month of June 2006	USD 142 for combined cleaning and waste management services for month of June 2006
Abeygunasekera 2008	Laundry	Sri Lanka	Lower-middle	To assess the operational cost of a urology unit, the individual cost for certain index operations in urology, and to develop a framework that can be used by other units to audit their finances	Urology unit with 19 beds, an outpatient clinic, and operating theater in a large teaching hospital in Galle, Sri Lanka	Contracted laundry services	Contract fee										1		Laundry service contracted and costs determined based on fee per item and number of items used in ward during operation determined by observation	1 June - 30 June 2006	30	0.00967	LKR to USD on 15 June 2006	1.2507	LKR 10,200 for all laundry contract costs for June 2006	USD 111 for all laundry contract costs for June 2006
Abeygunasekera 2008	Waste management	Sri Lanka	Lower-middle	To assess the operational cost of a urology unit, the individual cost for certain index operations in urology, and to develop a framework that can be used by other units to audit their finances	Urology unit with 19 beds, an outpatient clinic, and operating theater in a large teaching hospital in Galle, Sri Lanka	Reported only as "waste disposal and cleaning services"	Not reported											1	Service costs apportioned by bed number. Data collection methods or other costing methodology not reported.	1 June - 30 June 2006	30	0.00967	LKR to USD on 15 June 2006	1.2507	LKR 11,698 for combined cleaning and waste management services for month of June 2006	USD 142 for combined cleaning and waste management services for month of June 2006
Adhikari 2014	Waste management	Nepal	Low	To conducte a cost-benefit analysis of an alternative waste management strategy in Nepal designed to improve waste segregation and reduce generation of infectious waste	Tertiary hospital in central Kathmandu, Nepal with 460 beds (65% average bed occupancy rate). 1.7 kg average waste production per bed per day pre-intervention	Alternative health care waste management intervention designed to reduce, recycle, and reuse products typically disposed and to improve segregation and safe management practices from source to final disposal site. Intervention included policy and management changes, in-service education and training, and continuous waste audits	Equipment, consumable materials, staff wages, waste transport, training, administrative overhead, "and others". Specific expenses within each category not reported	1			1	1	1	1		1			"Ingredients approach" where market prices of all inputs and actual expenses were used to estimate costs of intervention. Data on inputs and costs provided by implementing agency. Costs categorized as fixed (related to capital and installation) or variable (dependent on process and activities of the intervention). Costs calculated for 3 months of program operation	Dates of data coverage not reported. Study conducted between September to November 2011	Not reported	0.01252	NPR to USD on 15 October 2011	1.121	NPR 2,050,149 per day for facility-wide fixed costs. NPR 293,989,000 per day for average variable costs.Capital costs contributed 36% of overall costs. Consumable materials contributed 30% of overall costs.	USD 28,774 per day for facility-wide fixed costs. USD 135.41 per day for average variable costs. Capital costs contributed 36% of overall costs. Consumable materials contributed 30% of overall costs.
Agarwal 2008	Cleaning	India	Lower-middle	To assess changes in costs from an intervention to promote correct use of antiseptics and disinfectants	Public hospital in Nagpur, India with 120 beds, specializing in cardiology, nephrology, neurology, and gastroenterology	Antiseptic and disinfectant use pre- and post-intervention to promote proper concentration, volumes, and procedures for disinfectant and antiseptic use	All antiseptics and disinfectants used within the hospital					1							Not reported	Pre-intervention data collection from October 2003 to September 2004. Post-intervention data collection from October 2004 to September 2005	730	0.023	INR to USD on 1 April 2004	1.3348	INR 267,188 for spending on antiseptics and disinfectants in pre-intervention year. INR 211,891 for spending on antiseptics and disinfectants in post-intervention year.	USD 8,203 for spending on antiseptics and disinfectants in pre-intervention year. USD 6,505 for spending on antiseptics and disinfectants in post-intervention year.
Alabbadi 2013	Cleaning	Jordan	Upper-middle	To investigate the value of health of establishing a high standard American private hospital as an investment opportunity in Jordan	Proposed private facility in Amman, Jordan with 200 beds serving American and other high-income medical tourists. Services offered include general and specialized surgery, internal medicine, pediatrics, obstetric and fertility services, pathology, dental services, and rehabilitation	Cleaning supplies and labor	Cleaning supplies (not specified) and salaries of 120 cleaners					1	1						Interviews with anonymous directors of comparable 200 bed facilities in Jordan. Some costs increased to account for a higher standard of care in private hospitals. Further specific details of costing methodology not reported	Dates of data coverage not reported. Dates when study conducted not reported.	Not reported	1	USD to USD on 1 January 2013	1.0824	USD 60,000 per year for cleaning supplies. USD 1,080,000 per year for cleaner salaries	64,944 USD per year for total costs of cleaning supplies and 1,168,992 USD per year for cleaner salaries
Alabbadi 2013	Laundry	Jordan	Upper-middle	To investigate the value of health of establishing a high standard American private hospital as an investment opportunity in Jordan	Proposed private facility in Amman, Jordan with 200 beds serving American and other high-income medical tourists. Services offered include general and specialized surgery, internal medicine, pediatrics, obstetric and fertility services, pathology, dental services, and rehabilitation	Reported only as "laundry"	Facility construction costs, annual operating costs, and worker salaries. Specific expenses not reported	1				1	1			1			Interviews with anonymous directors of comparable 200 bed facilities in Jordan. Some costs increased to account for a higher standard of care in private hospitals. Further specific details of costing methodology not reported	1 June - 30 June 2006	30	1	USD to USD on 1 January 2013	1.0824	USD 150,000 for laundry facility construction. USD 120,000 per year for for operating costs. USD 108,000 per year for salaries for 15 workers	USD 162,360 for laundry facility construction. USD 129,888 per year for for operating costs. USD 116,899 per year for salaries for 15 workers
Alabbadi 2013	Waste management	Jordan	Upper-middle	To investigate the value of health of establishing a high standard American private hospital as an investment opportunity in Jordan	Proposed private facility in Amman, Jordan with 200 beds serving American and other high-income medical tourists. Services offered include general and specialized surgery, internal medicine, pediatrics, obstetric and fertility services, pathology, dental services, and rehabilitation	Reported only as "waste treatment"	Not reported											1	Interviews with anonymous directors of comparable 200 bed facilities in Jordan. Some costs increased to account for a higher standard of care in private hospitals. Further specific details of costing methodology not reported	Dates of data coverage not reported. Dates when study conducted not reported.	Not reported	1	USD to USD on 1 January 2013	1.0824	USD 328,500 USD per year for total costs of waste treatment. USD 3 per kilogram of waste treated	USD 355,568 per year for total costs of waste treatment. USD 3.25 per kilogram of waste treated
Alabbadi 2013	Water	Jordan	Upper-middle	To investigate the value of health of establishing a high standard American private hospital as an investment opportunity in Jordan	Proposed private facility in Amman, Jordan with 200 beds serving American and other high-income medical tourists. Services offered include general and specialized surgery, internal medicine, pediatrics, obstetric and fertility services, pathology, dental services, and rehabilitation	Water "overhead"	Not reported											1	Interviews with anonymous directors of comparable 200 bed facilities in Jordan. Some costs were increased to account for a higher standard of care in private hospitals. Further specific details of costing methodology not reported.	Dates of data coverage not reported. Dates when study conducted not reported.	Not reported	1	USD to USD on 1 January 2013	1.0824	USD 15,000 per year for water overhead	USD 16,236 per year for water overhead
Alagoz 2008	Waste management	Turkey	Upper-middle	To compare the costs of current versus alternative waste collection and transportation schedules and routes for hospitals and clinics in Istanbul	24 hospitals and 18 clinics on the European side of Istanbul transporting and disposing of approximately 28,214 kilograms of waste per day in a single incinerator	Waste transportation from facilities to central incinerator	Personnel costs of driver and help and equipment costs of vehicle leasing, purchasing, insurance and license fees, fuel, repair/maintenance	1	1			1	1	1					Costs estimated using geospatial data of facilities and a software program that estimates costs based on distance driven, set costs for repairs, and fuel per mile to take waste to the single incinerator on the European side. Waste collection points were a subset of larger facilities storing waste in a centralized location. Smaller facilities transported their waste to these centralized locations …	Dates of data coverage not reported. Dates when study conducted not reported.	Not reported	1	USD to USD on 1 January 2008	1.1711	USD 2,721 per day for waste transportation from facilities to central incinerator. USD 0.096 per kg of waste transported	USD 3,187 per day for waste transportation from facilities to central incinerator. USD 0.11 per kg of waste transported.
Baechler 1988	Cleaning	Chile	Lower-middle	To investigate the operating costs of a health post in rural Chile	Rural outpatient health post in Catripulli, Chile serving a population of approximately 743 people, with the health team providing one round of care every month.	Reported only as "cleaning and laundry supplies"	Not reported											1	"Unit cost system" used to assign the number of hours used for each activity. The number of hours assigned to each activity was applied as the criterion for distribution of expenses for consumption of goods and services.	January to December 1986	365	0.0053	CLP to USD on 1 June 1986	2.3006	CLP 16,989 for the year 1986 for cleaning and laundry	USD 207 for one year of cleaning and laundry
Baechler 1988	Laundry	Chile	Lower-middle	To investigate the operating costs of a health post in rural Chile	Rural outpatient health post in Catripulli, Chile serving a population of approximately 743 people, with the health team providing one round of care every month.	Reported only as "cleaning and laundry supplies"	Not reported											1	"Unit cost system" used to assign the number of hours used for each activity. The number of hours assigned to each activity was applied as the criterion for distribution of expenses for consumption of goods and services.	January to December 1986	365	0.0053	CLP to USD on 1 June 1986	2.3006	CLP 16,989 for the year 1986 for cleaning and laundry	USD 207 for one year of cleaning and laundry
Basu 1995	Waste management	India	Low	To describe the processes and barriers to waste incineration at a hospital in India	“Large” teaching hospital in India. Patient volume or total waste production not reported	On-site incineration	Maintenance, fuel, electricity, water, "miscellaneous"		1			1				1			Not reported	Dates of data coverage not reported. Dates when study conducted not reported.	Not reported	0.03188	INR to USD on 1 January 1995	1.6545	INR 81,479 per month for total costs of operation and maintenance (3,118 maintenance, 53,656 diesel, 7590 electricity, 55 water, 560 miscellaneous). INR 3.48 per kg of waste treated	USD 4,298 per month for total costs of operation and maintenance (164 maintenance, 2,830 diesel, 400 electricity, 3 water, 30 miscellaneous). USD 0.18 per kg of waste treated
Bijlmakers 2018	Cleaning	Zambia	Lower-middle	To cost provision and scale up of surgery to inform resource allocation and financial planning decisions at the national level in Zambia in support of the National Surgical, Obstetrical, and Anestesia Plan implementation	Maamba General Hospital with 278 beds in Sinazongwe district, a public district-level hospital in rural southern Zambia. Facility receives patients from 14 rural health centers and 4 health posts in Zinazongwe district, serving a population of approximately 113,000. Surface area of 24,088 square-meters.	Reported only as "housekeeping". Housekeeping costs aggregated with security.	Not reported											1	Top-down costing for supportive costs centers, including laundry, maintenance, and housekeeping. Overall expenditures for cleaning as a supportive costs center apportioned by floor area. Costs data source not reported.	January to December 2015	365	1	USD to USD on 1 June 2015	1.06	USD 2,083 for housekeeping and security apportioned to surgery for year 2015.	USD 2,208 for housekeeping and security apportioned to surgery for year 2015.
Bijlmakers 2018	Cleaning	Zambia	Lower-middle	To cost provision and scale up of surgery to inform resource allocation and financial planning decisions at the national level in Zambia in support of the National Surgical, Obstetrical, and Anestesia Plan implementation	Livingstone Central Hospital with 325 beds in Livingston city, a public hospital in urban Zambia. Serves as a referral center for Maamba General Hospital. Surface area of 72,706 square-meters	Reported only as "housekeeping". Housekeeping costs aggregated with security.	Not reported											1	Top-down costing for supportive costs centers, including laundry, maintenance, and housekeeping. Overall expenditures for cleaning as a supportive costs center apportioned by floor area. Costs data source not reported.	January to December 2015	365	1	USD to USD on 1 June 2015	1.06	USD 64,301 for housekeeping and security apportioned to surgery for year 2015.	USD 68,159 for housekeeping and security apportioned to surgery for year 2015.
Bijlmakers 2018	Laundry	Zambia	Lower-middle	To cost provision and scale up of surgery to inform resource allocation and financial planning decisions at the national level in Zambia in support of the National Surgical, Obstetrical, and Anestesia Plan implementation	Maamba General Hospital with 278 beds in Sinazongwe district, a public district-level hospital in rural southern Zambia. Facility receives patients from 14 rural health centers and 4 health posts in Zinazongwe district, serving a population of approximately 113,000. Surface area 24,088 square-meters.	Reported only as "laundry"	Not reported											1	Top-down costing for supportive costs centers, including laundry, maintenance, and housekeeping. Overall expenditures for laundry as a supportive costs center apportioned by "patient services formula". Costs data source not reported.	January to December 2015	365	1	USD to USD on 1 June 2015	1.06	USD 4,284 for laundry costs apportioned to surgery for year 2015.	USD 4,541 for laundry costs apportioned to surgery for year 2015.
Bijlmakers 2018	Laundry	Zambia	Lower-middle	To cost provision and scale up of surgery to inform resource allocation and financial planning decisions at the national level in Zambia in support of the National Surgical, Obstetrical, and Anestesia Plan implementation	Livingstone Central Hospital with 325 beds in Livingston city, a public hospital in urban Zambia. Serves as a referral center for Maamba General Hospital. Surface area of 72,706 square-meters	Reported only as "laundry"	Not reported											1	Top-down costing for supportive costs centers, including laundry, maintenance, and housekeeping. Overall expenditures for laundry as a supportive costs center apportioned by "patient services formula". Costs data source not reported.	January to December 2015	365	1	USD to USD on 1 June 2015	1.06	USD 10,043 for laundry costs apportioned to surgery for year 2015.	USD 10,646 for laundry costs apportioned to surgery for year 2015.
Caniato 2016	Waste management	West Bank and Gaza	Lower-middle	To understand the management of waste during a humanitarian crisis and to develop effective recommendations to address the issues identified	16 (10 public, 6 non-governmental) facilities in the Gaza Strip. Three incinerators and a hazardous waste landfill present in the area	Disposal costs (not including collection and transport) of pharmaceutical waste only	Specific line items not reported, but reported as excluding collection and transport											1	Not reported	Dates of data coverage not reported. Study conducted in 2011 and 2012	Not reported	0.22717	NIS to USD on 1 Jaunary 2002	1.4016	NIS 150 per cubic meter (approximately 39 USD per cubic meter) of waste disposed	USD 47.76 per cubic meter of waste disposed
Caniza 2009	Hygiene	El Salvador	Lower-middle	To describe the steps needed to assess hand hygiene needs, establish alcohol-based hand hygiene infrastructure, evaluate user responses, and assess costs in 5 hospital wards	5 wards at high-risk for HCAI in a government-supported national pediatric referral center offering inpatient and outpatient services in El Salvador with 300 beds	Intervention comprising alcohol-based hand hygiene stations, as well as nurse training on operation and hygiene promotion	41 dispensers, monthly use quantity of hand rub	1				1							Specific methodology not reported. Costs reported as "total costs" for gel dispensers and "average monthly costs" of gel, but specific included expenses not defined. Service included installation of dispensers and preparation of gel by a staff pharmacist, but inclusion or exclusion of these additional costs not reported.	Dates of data coverage not reported. Study was conducted for 10 weeks from August to October 2007	Not reported	1	USD to USD on 15 Septbember 2007	1.2161	USD 3,111 for total costs of 41 dispensers. USD 889 USD per month for average costs of alcohol-based hand gel	USD 2,558 for total costs of 41 dispensers. USD 731 per month for average costs of alcohol-based hand gel
Castro-Ortiz 1999	Cleaning	Cuba	Lower-middle	To evaluate the expenses of operating a sterilization plant during an outbrake of dengue	Central sterilization department in a provincial hospital in Santiago, Cuba. No other facility informatin reported.	Total operation costs of the central sterilization department	Salaries, "other" (including electricity, maintenance, and cleaning), medications and related materials, and contribution to social security. Further definition of expenses within each category not defined.		1			1	1			1			Data on consumption of materials aseptic and complementary tests used, consumption by rooms and departments of direct attention, breakages of materials, equipment of diagnostic means used and characteristics of the expenses of the department collected with assistance of a spreadsheet. Other costing methodology details not reported.	May-July, 1997	92	0.0476	CUP to USD on 1 June 1997	1.58	CUP 13,693.17 for 3-month period of operation (5,108.97 salaries, 2430.95 other [electricity, maintenance, cleaning], 5435.13 medications and related materials, 718.12 contribution to social security)	USD 1,030 for total costs of 3-month period of operation (384 salaries, 183 other [electricity, maintenance, cleaning, etc.], 409 medications and related materials, and 54 social security contribution)
Cornelissen 2018	Laundry	Malawi	Low	To identify the resources and estimate the costs of delivering surgery at district hospitals in Malawi	Operating theater in Mangochi district hospital in southern Malawi with 263 beds and 5,439 square-meters of surface area. Medical staff include 5 medical officers, 7 nursing officers, and 85 para-medical staff. Operating theater provided 2,462 surgical procuedures in fiscal year 2013/2014	Reported only as "laundry"	Not reported											1	Step-down costing to estimate the costs of surgery with the operating theater as the final costs center. Laundry considered as an ancillary costs center and apportioned based on number of surgical inpatient days as a percentage of total inpatient days. Additional detail on methdology for costing ancillary costs centers not reported.	1 July, 2013 - 30 June, 2014	365	1	USD to USD on 1 January 2014	1.08	USD 864 for laundry costs apportioned to surgery for fiscal year 2013/2014	USD 933 for laundry costs apportioned to surgery for fiscal year 2013/2014
Cornelissen 2018	Laundry	Malawi	Low	To identify the resources and estimate the costs of delivering surgery at district hospitals in Malawi	Operating theater in Mulanje district hospital in southern Malawi with 244 beds and 4,617 square-meters of surface area. Medical staff include 2 medical officers, 16 nursing officers, and 75 para-medical staff. Operating theater provided 1,913 surgical procuedures in fiscal year 2013/2014	Reported only as "laundry"	Not reported											1	Step-down costing to estimate the costs of surgery with the operating theater as the final costs center. Laundry considered as an ancillary costs center and apportioned based on number of surgical inpatient days as a percentage of total inpatient days. Additional detail on methdology for costing ancillary costs centers not reported.	1 July, 2013 - 30 June, 2014	365	1	USD to USD on 1 January 2014	1.08	USD 2,571 for laundry costs apportioned to surgery for fiscal year 2013/2014	USD 2,777 for laundry costs apportioned to surgery for fiscal year 2013/2014
Cornelissen 2018	Laundry	Malawi	Low	To identify the resources and estimate the costs of delivering surgery at district hospitals in Malawi	Operating theater in Nsanje district hospital in southern Malawi with 228 beds and 5,364 square-meters of surface area. Medical staff include 1 medical officers, 10 nursing officers, and 39 para-medical staff. Operating theater provided 1,414 surgical procuedures in fiscal year 2013/2014	Reported only as "laundry"	Not reported											1	Step-down costing to estimate the costs of surgery with the operating theater as the final costs center. Laundry considered as an ancillary costs center and apportioned based on number of surgical inpatient days as a percentage of total inpatient days. Additional detail on methdology for costing ancillary costs centers not reported.	1 July, 2013 - 30 June, 2014	365	1	USD to USD on 1 January 2014	1.08	USD 5,625 for laundry costs apportioned to surgery for fiscal year 2013/2014	USD 6,075 for laundry costs apportioned to surgery for fiscal year 2013/2014
D’Suoza 2017	Waste management	India	Lower-middle	To study and compare biomedical waste management process at three different hospitals and to understand the various cost involved in the biomedical waste management process (internal and external) and determine focus area for spending to improve compliance to BMW management.	Private accredited tertiary care teaching hospitals with 2,030 beds in Udupi district, India. Fully compliant with local waste segregation and transportation regulations	Waste segregation, internal transport, no internal treatment, and outsourced final disposal	Capital costs (sharps containers, waste bins, PPE (shoes), trolleys, transport bins, signboards, and IEC materials), recurring costs (plastic bags, PPE (apron, gloves, face mask), vaccination, training, salary, and outsourced contract work)	1		1	1	1	1	1			1		Retrospective review of 1 year of financial records from Purchase, Finance, and Human Resources departments. Costs classified as capital or recurring.	Specific dates of data coverage not reported but specified as one-year retrospective	365	0.02461	INR to USD on 1 June 2007	1.2161	INR 4,393,562 for total costs of all capital items purchased in one year. INR 1,300,711 per year for all recurrent costs. INR 7.7 per bed per day for capital and recurrent costs.	USD 131,491 for total costs of all capital items purchased in one year. USD 38,928 per year for all recurrent costs. USD 0.23 per bed per day for capital and recurrent costs.
D’Suoza 2017	Waste management	India	Lower-middle	To study and compare biomedical waste management process at three different hospitals and to understand the various cost involved in the biomedical waste management process (internal and external) and determine focus area for spending to improve compliance to BMW management.	Private non-accredited non-teaching hospital with 268 beds in Udupi district, India. Partially compliant with local waste segregation and transportation regulations	Waste segregation, internal transport, no internal treatment, and outsourced final disposal	Capital costs (sharps containers, waste bins, PPE (shoes), trolleys, transport bins, signboards, and IEC materials), recurring costs (plastic bags, PPE (apron, gloves, face mask), vaccination, training, salary, and outsourced contract work)	1		1	1	1	1	1			1		Retrospective review of 1 year of financial records from Purchase, Finance, and Human Resources departments. Costs classified as capital or recurring.	Specific dates of data coverage not reported but specified as one-year retrospective	365	0.02461	INR to USD on 1 June 2007	1.2161	INR 106,334 for total costs for all capital items purchased in one year. INR 750,719 per year for all recurrent costs. INR 8.8 per bed per day for capital and recurrent costs	USD 3,182 for total costs for all capital items purchased in one year. USD 22,468 per year for all recurrent costs. USD 0.26 per bed per day for capital and recurrent costs
D’Suoza 2017	Waste management	India	Lower-middle	To study and compare biomedical waste management process at three different hospitals and to understand the various cost involved in the biomedical waste management process (internal and external) and determine focus area for spending to improve compliance to BMW management.	Private non-accredited non-teaching hospital with 112 beds in Udupi district, India. Partially compliant with local waste segregation and transportation regulations	Waste segregation, internal transport, no internal treatment, and outsourced final disposal	Capital costs (sharps containers, waste bins, PPE (shoes), trolleys, transport bins, signboards, and IEC materials), recurring costs (plastic bags, PPE (apron, gloves, face mask), vaccination, training, salary, and outsourced contract work)	1		1	1	1	1	1			1		Retrospective review of 1 year of financial records from Purchase, Finance, and Human Resources departments. Costs classified as capital or recurring.	Specific dates of data coverage not reported but specified as one-year retrospective	365	0.02461	INR to USD on 1 June 2007	1.2161	INR 58,320 for total costs for all capital items purchased in one year. INR 448,979 per year for all recurrent costs. INR 12.4 per bed per day for capital and recurrent costs	USD 1,745 for total costs for all capital items purchased in one year. USD 13,437 per year for all recurrent costs. USD 0.37 per bed per day for capital and recurrent costs
Danchaivijitir 1997	PPE	Thailand	Lower-middle	To identity the costs and the amounts of protective equipment needed to perform universal precautions in Thailand, and to identity areas where expenses might be reduced without sacrificing patient or staff safety	24 government hospitals (1 university, 2 regional, 7 provincial, and 14 district hospital - small facilities providing primary care) in Thailand recruited by random sampling with 6,549 beds total (>90% average occupancy, serving 356,391 inpatients and 2,441,122 outpatients per year)	Consumable and reusable PPE use, recycling costs of cleaning, packing, transportation, and sterilization for reusable items	Purchase price of PPE. Cost components of recycling process not reported					1				1			Quantities of protective equipment use evaluated by observation of one working day and one holiday. One-year costs calculated based on the number of working days and number of holidays. Cost of each individual device is the initial cost of the item and recycling costs per number of times it can be reused. Recycling costs include cleaning, packing, transportation, and sterilization. Costs for item…	One working day and one holiday in December 1993	2	1	USD to USD on 1 June 1997	1.5756	USD 2,445,000 per year of operation in 24 hospitals. Average costs per PPE item (total costs across all 24 facilities): sterile gloves USD 0.32 per pair (USD 3,402) examination gloves at USD 0.06 per pair (USD 608,000); heavy duty gloves at USD 0.02 per pair (USD 18,000); gowns at USD 0.26 per use (USD 250,000); aprons at USD 0.01 (USD 25,000); goggles at USD 0.15 (USD 60,000); boots at USD 0.08 …	USD 3,852,340 for total annual costs for operation of 24 hospitals. Average costs per PPE items (total costs across all 24 facilities): $0.50 per pair sterile gloves ($5,360.19), $0.09 per pair examination gloves ($957,964.80), $0.03 per pair heavy duty gloves ($28,360.80), $0.41 per gown ($393,900), $0.02 per apron ($39,390), $0.24 per pair goggles ($94,536), and $0.13 per pair boots ($40,965.60)
Danchaivijitr 1992	Cleaning	Thailand	Lower-middle	To assess the costs of reusable versus disposable syringes and needles at a hospital in Thailand	Hospital in Bangkok, Thailand with 93 wards. Patient volume not reported; 123,855 syringes used in July 1988	Washing, disinfecting, transporting, and sterilizing reusable syringes	Labor, electricity, and maintenance of sterilization equipment		1			1	1						Observation of syring use and recycling process. Futher details not reported.	July 1988	31	0.03914	TBH to USD on 15 July 1988	2.13	THB 1.053 per cleaning, disinfecting, packing, and autoclaving one reusable syringe	USD 0.09 per cleaning, disinfecting, packing, and autoclaving one reusable syringe
Freedman 2017	Hygiene	Kenya	Lower-middle	To analyze the costs of a hygiene and drinking water intervention	117 health care facilities in rural Western Kenya serving a population of approximately 1,070,900 people. Facility types or services offered not described	Intervention comprising portable handwashing stations comprised of a metal stand with 60L bucket with tap and a basin, as well as 3-month supply of soap. Average of 4 stations installed per facility	Handwashing station hardware, hardware procurement and distribution, staff training on intervention use, as well as general hygiene promotion and indirect overhead expenses (office space, evaluation staff salaries, training accommodations, direct support of maintenance and monitoring, and other indirect costs)	1		1	1	1		1					Review of program implementation records from baseline to one year of follow-up for direct costs. Additional 10% added for support costs for evaluation staff salaries, office space, and other indirect costs. Costs explicitly exclude recurrent costs of soap beyond 3 months, repair costs, and staff time inputs for operation and restocking	Specific dates of data coverage not reported but comprised 3 months of consumables. Study was conducted in 2011.	90	1	USD to USD on 1 January 2011	1.121	USD 39,331 for total costs of hygiene intervention (15,509 training; 19,763 equipment, supplies, distribution; 4,059 indirect costs). USD 336 for average costs of intervention per facility (USD 45 per health worker and USD 0.04 per person living in the facility catchment area)	USD 44,090 for total costs of hygiene intervention (17,386 training; 22,154 equipment, supplies, distribution; 4,550 indirect costs). USD 377 for average costs of intervention per facility (USD 50.45 per health worker and USD 0.04 per person living in the facility catchment area)
Freedman 2017	Water	Kenya	Lower-middle	To analyze the costs of a hygiene and drinking water intervention	117 health care facilities in rural Western Kenya serving a population of approximately 1,070,900 people. Facility types or services offered not described	Portable drinking water stations comprised of a metal stand with 60L bucket with tap or 20L bucket with ceramic filter, plus 3-month supply of point-of-use chlorine treatment. Average of 2 stations installed per facility	Water station hardware, hardware procurement and distribution, staff training on intervention use, as well as general hygiene promotion and indirect overhead expenses (office space, evaluation staff salaries, training accommodations, direct support of maintenance and monitoring, and other indirect costs), 3 months point of use water treatment	1		1	1	1		1					Review of program implementation records from baseline to one year of follow-up for direct costs. Additional 10% added for support costs for evaluation staff salaries, office space, and other indirect costs. Costs explicitly exclude recurrent costs of water treatment supplies beyond 3 months, repair costs, and staff time inputs for operation and restocking	Specific dates of data coverage not reported but comprised 3 months of consumables. Study was conducted in 2011.	90	1	USD to USD on 1 January 2011	1.121	USD 24,888 for total water-related program costs (15,509 training; 5,320 equipment, supplies, distribution; 4,059 indirect costs). USD 213 for average water-related program costs per facility (28 per health worker, 0.02 per person living in facility catchment area)	USD 27,899 for total water-related program costs (17,385.59 training; 5,963.72 equipment, supplies, distribution; 4,550.14 indirect costs). USD 238.77 for average water-related program costs per facility (31.39 per health worker, and 0.02 per person living in the facility catchment area)
Huttinger 2017	Water	Rwanda	Low	To assess the demand, production costs, revenue, and feasibility of recovering operational expenditures for water treatment systems at rural healthcare facilities in Rwanda, and to assess the viability of placing water kiosks at healthcare facilities with healthcare facility staff managing kiosk operation	9 rural healthcare facilities in two districts of Rwanda with multiple on-site water sources (piped and rainwater catchment) that did not meet WHO drinking water guidelines and reliable power supply. Facility size or type not described.	Water kiosks selling drinking water. Kiosks consisted of water treatment systems with membrane ultrafiltration and chlorination, with manufacturer estimated peak output capacity of 50,009 liters per day and estimated monthly demand of water per kiosk of 21 square-meters	Operation costs to produce treated water. Specific expenese not reported but capital maintenance and personnel costs excluded					1							Cost estimates generated for cost of water treatment system operation to produce treated water for a three year period after installation. Production cost was calculated by (i) measuring water consumption, including rainwater, via water meter readings, (ii) tracking the tariff charged by the water utility, and (iii) by estimating the costs of power (cost of electricity to run water pumps based on…	3 years following water treatment system donation. Precise donation dates not specified but approximately 2012-13	1095	1	USD to USD on 1 January 2013	1.1	USD 0.02 for production costs of 20 liters of treated water, with water purchased from the national water utility. USD 0.01 for prodution costs of 20 liters of treated water with 50% of water sourced from rainwater catchment. 90% of production costs were cost of purchasing untreated water from the water utility. Water retailed for 0.03 to 0.08 for 20 liters. 15,000 USD for water treatment system …	USD 0.02 for production costs of 20 liters of treated water, with water purchased from the national water utility. USD 0.01 for prodution costs of 20 liters of treated water with 50% of water sourced from rainwater catchment. 90% of production costs were cost of purchasing untreated water from the water utility. Water retailed for 0.03 to 0.09 for 20 liters. 16,500 USD for water treatment system …
Jain 2018	Laundry	India	Lower-middle	To highlight the impact of creating a central linen facility on provision of clinical care and on the satisfaction levels of staff and patients	Acute care sugical center in India with 200 beds in India	Linen processing and distribution at a central unit responsible for all linen produced in the facility. Linens processed include bedsheets, kurtas, pillows, and blankets. Total volume of linen processed not reported.	Furniture, weighing scale, computer system, manpower, rennovation costs of facility.	1					1			1			Costs to set up the facility calculated by "after acquiring the costs for furniture required in this facility" from market suppliers. Personnel costs calculated based on pay packages at comparable facilities. Cost of "renovation" were "considered." Excludes land and "support services."	Dates of data coverage not reported. Study was conducted from March 2014-February 2016	Not reported	0.0157	INR to USD on 1 January 2018	1.02	INR 556,000 for total costs of setting up the facility and one year of staff costs (265,000 for equipment, 131,000 for one year of staff costs, 150,000 for building rennovation costs)	USD 8,904 for total costs of setting up the facility and one year of staff costs (4,244 for equipment, 2,098 for one year of staff costs, 2,402 for building rennovation costs)
Khammaneechan 2011	Waste management	Thailand	Upper-middle	To investigate the effects of a new central incineration plant on the healthcare risk waste management system in terms of handlers, management process and cost of disposal	11 hospitals in Yala province, Thailand, served by a central incinerator plant for medical waste and generating approximately 95,000 kg of waste per year	Waste segregation, collection, storage, and on-site incineration (included in 10% of hospitals) or transportation and off-site incineration (included in 90% of hospitals). 100% of services included safe segregation, collection, and storage practices.	Labor, "segregation/storage", "transportation/disposal", and "safety material/worker training". Specific line items not reported				1		1			1			Retrospective review of 1 year's expense records. Labor costs calculated based on salaries and time inputs for waste management activities. Costs classified as labor, segregation/storage, transport/disposal, or safety material/working training	October 2008 to September 2009	365	0.03275	TBH to USD on 1 March 2008	1.1711	THB 3,948,968 per hospital per year for segregation, collection, storage, and disposal (917,000 labor; 124,368 segregation/storage; 2,751,400 transportation/disposal; 156,200 safety materials/worker training)	USD 151,457 per hospital per year for segregation, collection, storage, and disposal (35,170 labor, 4,770 segregation/storage, 105,526 transportation/disposal, 5,991 safety materials/worker training)
Khammaneechan 2011	Waste management	Thailand	Upper-middle	To investigate the effects of a new central incineration plant on the healthcare risk waste management system in terms of handlers, management process and cost of disposal	69 health centers in Yala province, Thailand, served by a central incinerator plant for medical waste and generating a total of approximately 10,760 kg of waste per year	Waste segregation (100% proper segregation), storage (66.7% proper storage), transport (0% safe transport), and onsite disposal (13% open dumping, 61% open burning) or off-site incineration at central facility (26%)	Labor, "segregation/storage", "transportation/disposal", and "safety material/worker training". Specific line items not reported				1		1			1			Retrospective review of 1 year's expense records. Labor costs calculated based on salaries and time inputs for waste management activities. Costs classified as labor, segregation/storage, transport/disposal, or safety material/working training	October 2008 to September 2009	365	0.03275	TBH to USD on 1 March 2008	1.1711	THB 116,801 bhat per health center per year for segregation, collection, storage, and disposal (25,680 labor; 48,201 segregation/storage; 34,560 transportation/disposal; 8,360 safety materials/worker training)	USD 4,480 per health center per year for segregation, collection, storage, and disposal (985 labor, 1,849 segregation/storage, 1,326 transportation/disposal, 321 safety materials/worker training)
Khammaneechan 2011	Waste management	Thailand	Upper-middle	To investigate the effects of a new central incineration plant on the healthcare risk waste management system in terms of handlers, management process and cost of disposal	47 private health clinics in Yala province, Thailand, served by a central incinerator plant for medical waste and generating a total of approximately 13,750 kg of waste per year	Waste segregation (77% proper segregation), storage (90% proper storage), transport (55% proper transport), and disposal (77% safe disposal, type or location not reported)	Labor, "segregation/storage", "transportation/disposal", and "safety material/worker training". Specific line items not reported				1		1			1			Retrospective review of 1 year's expense records. Labor costs calculated based on salaries and time inputs for waste management activities. Costs classified as labor, segregation/storage, transport/disposal, or safety material/working training	October 2008 to September 2009	365	0.03275	TBH to USD on 1 March 2008	1.1711	THB 613,352 bhat per clinic per year for segregation, collection, storage, and disposal (399,359 labor; 61,581 segregation/storage; 86,982 transportation/disposal; 65,430 safety materials/worker training)	USD 23,524 per clinic per year for segregation, collection, storage, and disposal (15,317 labor, 2,362 segregation/storage, 3,336 transportation/disposal, 2,509 safety materials/worker training)
Kumar 2015	Cleaning	India	Lower-middle	To cost a specialty versus multi-speciality intensive care unit. Costing goals not EHS specific	Polytrauma intensive care unit with 12 beds within a level-IV trauma center in New Delhi, India with 203 beds	Reported only as "central sterilization supply department"	Includes building, equipment, and unspecified operating costs. May include other unspecified costs. Specific line items not reported. "Housekeeping" costs aggregated with other overhead expenses.	1								1			Data collected through retrospective review of executive finance committee, accounts section, engineering section, stores department and computer facility. Sterilization department load calculated based using the average of two months of expenses with the average number of items sterilized per cycle and the supplies used, plus the total number of cycles run. Apportioning strategy not reported.	Fiscal year 2011/2012	365	0.02214	INR to USD on 1 January 2011	1.121	INR 251.8 per bed per day for central sterilzation supply department use	USD 6.25 per bed per day for central sterlization department use
Kumar 2015	Cleaning	India	Lower-middle	To cost a specialty versus multi-speciality intensive care unit. Costing goals not EHS specific	Neurosurgery intensive care unit with 20 beds within a level-IV trauma center in New Delhi, India with 203 beds	Reported only as "central sterilization supply department"	Includes building, equipment, and unspecified operating costs. May include other unspecified costs. Specific line items not reported. "Housekeeping" costs aggregated with other overhead expenses.	1								1			Data collected through retrospective review of executive finance committee, accounts section, engineering section, stores department and computer facility. Sterilization department load calculated based using the average of two months of expenses with the average number of items sterilized per cycle and the supplies used, plus the total number of cycles run. Apportioning strategy not reported.	Fiscal year 2011/2012	365	0.02214	INR to USD on 1 January 2011	1.121	INR 251.8 per bed per day for central sterilzation supply department use	USD 6.25 per bed per day for central sterlization department use
Kumar 2015	Laundry	India	Lower-middle	To cost a specialty versus multi-speciality intensive care unit. Costing goals not EHS specific	Polytrauma intensive care unit with 12 beds within a level-IV trauma center in New Delhi, India with 203 beds	Reported only as "laundry"	Includes cost categories of buidling costs, equipment, "support services" and potentially other unspecified costs. Specific line items not reported.	1								1			Data collected through retrospective review of executive finance committee, accounts section, engineering section, stores department and computer facility. Laundry use estimated based on average of three-month period of use. Apportioning methodology not reported	Fiscal year 2011/2012	365	0.02214	INR to USD on 1 January 2011	1.121	INR 176.8 per bed per day for laundry services	USD 4.39 per bed per day for laundry services
Kumar 2015	Laundry	India	Lower-middle	To cost a specialty versus multi-speciality intensive care unit. Costing goals not EHS specific	Neurosurgery intensive care unit with 20 beds within a level-IV trauma center in New Delhi, India with 203 beds	Reported only as "laundry"	Includes cost categories of buidling costs, equipment, "support services" and potentially other unspecified costs. Specific line items not reported.	1								1			Data collected through retrospective review of executive finance committee, accounts section, engineering section, stores department and computer facility. Laundry use estimated based on average of three-month period of use. Apportioning methodology not reported	Fiscal year 2011/2012	365	0.02214	INR to USD on 1 January 2011	1.121	INR 353.6 per bed per day for laundry services	USD 8.72 per bed per day for laundry services
Kumar 2015	Sanitation	India	Lower-middle	To cost a specialty versus multi-speciality intensive care unit. Costing goals not EHS specific	Polytrauma intensive care unit with 12 beds within a level-IV trauma center in New Delhi, India with 203 beds	Sewage treatment plant	Not reported											1	Data collected through retrospective review of executive finance committee, accounts section, engineering section, stores department, and computer facility. Sanitary attendants costed under human resources costs. Engineering and maintenance categorized separately and aggregated with other building costs. Facility-wide building and maintenance costs apportioned to final cost centers by floor plan …	Fiscal year 2011/2012	365	0.02214	INR to USD on 1 January 2011	1.121	INR 6.0 per bed per day for sewage plant operation costs contributed by polytrauma intensive care unit	USD 0.15 per bed per day for sewage plant operation costs apportioned to polytrauma intensive care unit
Kumar 2015	Sanitation	India	Lower-middle	To cost a specialty versus multi-speciality intensive care unit. Costing goals not EHS specific	Neurosurgery intensive care unit with 20 beds within a level-IV trauma center in New Delhi, India with 203 beds	Sewage treatment plant	Not reported											1	Data collected through retrospective review of executive finance committee, accounts section, engineering section, stores department, and computer facility. Sanitary attendants costed under human resources costs. Engineering and maintenance categorized separately and aggregated with other building costs. Facility-wide building and maintenance costs apportioned to final cost centers by floor plan …	Fiscal year 2011/2012	365	0.02214	INR to USD on 1 January 2011	1.121	INR 3.6 per bed per day for sewage plant operation costs contributed by neurosurgery intensive care unit	USD 0.09 per bed per day for sewage plant operation costs apportioned to neurosurgery intensive care unit
Kumar 2015	Waste management	India	Lower-middle	To cost a specialty versus multi-speciality intensive care unit. Costing goals not EHS specific	Polytrauma intensive care unit with 12 beds within a level-IV trauma center in New Delhi, India with 203 beds	Reported only as "biomedical waste disposal"	Not reported											1	Data collected through retrospective review of executive finance committee, accounts section, engineering section, stores department, and computer facility. Sanitary attendants costed under human resources costs. Engineering and maintenance categorized separately and aggregated with other building costs. Facility-wide building and maintenance costs apportioned to final cost centers by floor plan …	Fiscal year 2011/2012	365	0.02214	INR to USD on 1 January 2011	1.121	INR 11.3 per bed per day for biomedical waste management	USD 0.28 per bed per day for biomedical waste management
Kumar 2015	Waste management	India	Lower-middle	To cost a specialty versus multi-speciality intensive care unit. Costing goals not EHS specific	Neurosurgery intensive care unit with 20 beds within a level-IV trauma center in New Delhi, India with 203 beds	Reported only as "biomedical waste disposal"	Not reported											1	Data collected through retrospective review of executive finance committee, accounts section, engineering section, stores department, and computer facility. Sanitary attendants costed under human resources costs. Engineering and maintenance categorized separately and aggregated with other building costs. Facility-wide building and maintenance costs apportioned to final cost centers by floor plan …	Fiscal year 2011/2012	365	0.02214	INR to USD on 1 January 2011	1.121	INR 6.8 rupees per bed per day for biomedical waste management	USD 0.17 per bed per day for biomedical waste management
Liu 2010	Sanitation	China	Upper-middle	To analyze the costs of membrane bioreactor waste management systems at medical facilities	Hospital in Kunmin, China with 20 m3/day capacity for biomembrane reactor waste disposal systems. No further information on facility size or patient volume reported	Biomembrane reactor waste at a water treatment plant	Capital costs (membrane costs, unspecified “non-membrane” costs) and operating costs (energy consumption, membrane replacement, depreciation, unspecified “others”)	1				1				1			Not reported	Dates of data coverage not reported. Study conducted in 2004	Not reported	0.12067	RMB to USD on 1 June 2004	1.3387	RMB 75,900 for annual capital costs of waste processed. RMB 3.86 per cubic meter of waste processed for operating costs	USD 12,261 for annual capital costs of waste processed. USD 0.62 per cubic meter of waste processed for operating costs
Liu 2010	Sanitation	China	Upper-middle	To analyze the costs of membrane bioreactor waste management systems at medical facilities	Hospital in Kunmin, China with 500 m3/day capacity for biomembrane reactor waste disposal systems. No further information on facility size or patient volume reported	Biomembrane reactor waste at a water treatment plant	Capital costs (membrane costs, unspecified “non-membrane” costs) and operating costs (energy consumption, membrane replacement, depreciation, unspecified “others”)	1				1				1			Not reported	Dates of data coverage not reported. Study conducted in 2004	Not reported	0.12067	RMB to USD on 1 June 2004	1.3387	RMB 2,000,000 for annual capital costs of waste processed. RMB 2.43 per cubic meter of waste processed for operating costs	USD 323,082 for annual capital costs of waste processed. USD 0.39 per cubic meter of waste processed for operating costs
Liu 2010	Sanitation	China	Upper-middle	To analyze the costs of membrane bioreactor waste management systems at medical facilities	Hospital in Kunmin, China with 140 m3/day capacity for biomembrane reactor waste disposal systems. No further information on facility size or patient volume reported	Biomembrane reactor waste at a water treatment plant	Capital costs (membrane costs, unspecified “non-membrane” costs) and operating costs (energy consumption, membrane replacement, depreciation, unspecified “others”)	1				1				1			Not reported	Dates of data coverage not reported. Study conducted in 2004	Not reported	0.12067	RMB to USD on 1 June 2004	1.3387	Capital costs 490,000 RMB (3,500 RMB/m3 capacity); operating costs 2.02 RBM/m3 waste processed	USD 79,155 for annual capital costs of waste processed. USD 0.33 per cubic meter of waste processed for operating costs
Liu 2010	Sanitation	China	Upper-middle	To analyze the costs of membrane bioreactor waste management systems at medical facilities	Hospital in Kunmin, China with 1,000 m3/day capacity for biomembrane reactor waste disposal systems. No further information on facility size or patient volume reported	Biomembrane reactor waste at a water treatment plant	Capital costs (membrane costs, unspecified “non-membrane” costs) and operating costs (energy consumption, membrane replacement, depreciation, unspecified “others”)	1				1				1			Not reported	Dates of data coverage not reported. Study conducted in 2004	Not reported	0.12067	RMB to USD on 1 June 2004	1.3387	RMB 3,380,000 for annual capital costs of waste processed. RMB 1.395 per cubic meter of waste processed for operating costs	USD 546,008 for annual capital costs of waste processed. USD 0.23 per cubic meter of waste processed for operating costs
Mukerji 2017	PPE	China	Upper-middle	To compare the cost-effectiveness of respirator and mask interventions in HCWs using data from two large clinical trials conducted in Beijing hospitals	Emergency departments or respiratory wards in Beijing, China within Level 2 and 3 hospitals. Facility characteristics not reported	Intervention trial of continuous use (i.e. wearing for full duration of worker shift) of non-fit testing N95 respirators for 488 health care workers	Mask costs	1											Costs per worker per 28-day period calculated based on average number of shifts worked per period, with 2 N95 masks used per period	Dates of data coverage not reported. Study was conducted from December 2008 to January 2009 and December 2009 to January 2010. Costs reported in 2014 USD.	Not reported	1	USD to USD on 1 June 2009	1.1753	USD 32.07 USD per healthcare worker per 28 day study period	USD 37.69 per healthcare worker over the 28-day study period
Mukerji 2017	PPE	China	Upper-middle	To compare the cost-effectiveness of respirator and mask interventions in HCWs using data from two large clinical trials conducted in Beijing hospitals	Emergency departments or respiratory wards from Level 2 and 3 hospitals in Beijing, China. Facility characteristics not reported	Intervention trial of continuous use (i.e. wearing for full duration of worker shift) of fit testing N95 respirators for 461 health care workers	Staff time for staff being fitted and conducting fitting, mask costs, test kits. Training costs for fit testing explicitly excluded.	1		1									Costs per worker per 28-day period calculated based on average number of shifts worked per period, with 2 N95 masks used per period. Average number of shifts was 20 at 8-hour duration each. Fit test kits costed at 1 per ward. For fit testing, 15 minutes of salary time for health care worker being fitted and administrator conducting fit testing are included based on average monthly salaries	Dates of data coverage not reported. Study was conducted from December 2008 to January 2009 and December 2009 to January 2010. Costs reported in 2014 USD.	Not reported	1	USD to USD on 1 June 2009	1.1753	USD 60.40 per healthcare worker per 28 day study period	USD 70.99 per healthcare worker over the 28-day study period
Mukerji 2017	PPE	China	Upper-middle	To compare the cost-effectiveness of respirator and mask interventions in HCWs using data from two large clinical trials conducted in Beijing hospitals	Emergency departments or respiratory wards from Level 2 and 3 hospitals in Beijing, China. Facility characteristics not reported	Intervention trial of continuous use (i.e. wearing for full duration of worker shift) of medical masks for 492 medical workers	Mask costs	1											Costs per worker per 28-day period calculated based on average number of shifts worked per period, with 2 N95 masks used per period.	Dates of data coverage not reported. Study was conducted from December 2008 to January 2009 and December 2009 to January 2010. Costs reported in 2014 USD.	Not reported	1	USD to USD on 1 June 2009	1.1753	USD 8.53 per healthcare worker per 28 day study period	USD 10.03 per healthcare worker over the 28-day study period
Mukerji 2017	PPE	China	Upper-middle	To compare the cost-effectiveness of respirator and mask interventions in HCWs using data from two large clinical trials conducted in Beijing hospitals	Emergency departments or respiratory wards from Level 2 and 3 hospitals in Beijing, China. Facility characteristics not reported	Intervention trial of continuous use (i.e. wearing for full duration of worker shift) of fit testing N95 respirators for 581 health care workers	Staff time for staff being fitted and conducting fitting, mask costs, test kits. Training costs for fit testing explicitly excluded.	1		1									Costs per worker per 28-day period calculated based on average number of shifts worked per period, with 2 N95 masks used per period. Average number of shifts was 20 at 8-hour duration each. Fit test kits costed at 1 per ward. For fit testing, 15 minutes of salary time for health care worker being fitted and administrator conducting fit testing are included based on average monthly salaries.	Dates of data coverage not reported. Study was conducted from December 2008 to January 2009 and December 2009 to January 2010. Costs reported in 2014 USD.	Not reported	1	USD to USD on 1 June 2009	1.1753	USD 61.31 per healthcare worker per 28 day study period	USD 72.06 per healthcare worker over the 28-day study period
Mukerji 2017	PPE	China	Upper-middle	To compare the cost-effectiveness of respirator and mask interventions in HCWs using data from two large clinical trials conducted in Beijing hospitals	Emergency departments or respiratory wards from Level 2 and 3 hospitals in Beijing, China. Facility characteristics not reported	Intervention trial of targeted use (i.e. wearing only during high-risk procedures) of fit testing N95 respirators for 516 health care workers	Staff time for staff being fitted and conducting fitting, mask costs, test kits. Training costs for fit testing explicitly excluded.	1		1									Costs per worker per 28-day period calculated based on average number of shifts worked per period, with 2 N95 masks used per period. Average number of shifts was 20 at 8-hour duration each. Fit test kits costed at 1 per ward. For fit testing, 15 minutes of salary time for health care worker being fitted and administrator conducting fit testing are included based on average monthly salaries.	Dates of data coverage not reported. Study was conducted from December 2008 to January 2009 and December 2009 to January 2010. Costs reported in 2014 USD.	Not reported	1	USD to USD on 1 June 2009	1.1753	USD 61.31 per healthcare worker per 28 day study period	USD 10.99 per healthcare worker over the 28-day study period
Mukerji 2017	PPE	China	Upper-middle	To compare the cost-effectiveness of respirator and mask interventions in HCWs using data from two large clinical trials conducted in Beijing hospitals	Emergency departments or respiratory wards from Level 2 and 3 hospitals in Beijing, China. Facility characteristics not reported	Intervention trial of continuous use (i.e. wearing for full duration of worker shift) of medical masks for 572 health care workers	Mask costs	1											Costs per worker per 28-day period calculated based on average number of shifts worked per period, with 2 N95 masks used per period.	Dates of data coverage not reported. Study was conducted from December 2008 to January 2009 and December 2009 to January 2010. Costs reported in 2014 USD.	Not reported	1	USD to USD on 1 June 2009	1.1753	USD 9.35 per healthcare worker per 28 day study period	USD 37.69 per healthcare worker over the 28-day study period
Murru 2003 [49]	Laundry	Uganda	Low	To identify the cost centers of a hospital in Uganda, to identify the direct and indirect costs linked to the production of health services, to calculate the actual cost of one unit of output of the final (or service) cost centers, and to establish the relationship between the actual costs of producing health services and the fees paid by the patients	University teaching hospital with general medical, surgical, pediatric, and obstetrics-gynecology ward in Gulu district, Uganda with 468 beds. 25,348 inpatients and 147,178 outpatients received services in 2002	Reported only as "laundry"	Personnel costs (salaries, allowances, housing, statutory deductions, staff insurance, medical treatment and training), building costs, equipment costs. Specific equipment line items not reported.	1					1	1		1			Costs calculated for individual facility centers through interviews with staff and records review. Costs for laundry included building, personnel, and equipment. Building costs calculated at a rate of 1,000,000 Ugandan Shillings per square meter, according to costs typically incurred by the facility building team. Building costs annualized assuming a 30-year lifespan and a discount rate of 3%. Eq…	Financial year 2001 – 2002 (1 July 2001 to 30 June 2002)	365	0.00058	UGX to USD on 1 June 2002	1.3958	UGX 70,076,557 per year for total costs of laundry facility operation (30,859,998 personnel, 33,719,388 building, 5,497,171 equipment)	USD 56,732 per year for total costs of laundry facility operation (24,983 personnel, 27,298 building, 4,450 equipment)
Mwaniki 1991	Cleaning	Kenya	Low	To assess the costs of reusable versus disposable syringes and needles at a hospital in Kenya	Hospital sterilization unit with 700 syringes processed per day and 10 workers for reprocessing. Specific facility setting not reported	Reusable syringe reprocessing including visual inspection, cleaning, drying, packaging, and autoclaving	Labor, consumable supplies (detergent, gloves, and packing material), utilities (water, electric, and floor space rent), 2 autoclaves and 1 drier, and equipment maintenance	1	1			1	1						Capital costs calculated by dividing purchase cost by percent of equipment operating time dedicated to syringe reprocessing divided over equipment lifespan of 15 years. Cost per syringe use calculated as initial purchasing costs plus lifetime costs of reprocessing, divided by average number of reprocessing cycles per syringe. Methodology for other cost components not reported	Dates of data coverage not reported. Dates when study conducted not reported.	Not reported	0.03635	KES to USD on 1 January 1991	1.88	KES 50,903.33 per month for all syringes reprocessed (25,000 labor, 2,770 expendable supplies, 22,200 utilities, 933.33 capital). KES 4.21 per syringe use	USD 3,479 per month for all syringes reprocessed (1,708 labor, 189 expendable supplies, 1,517 utilities, and 64 capital). USD 0.29 USD per syringe use
Nthumba 2010	Hygiene	Kenya	Low	To assess the feasibility and affordability of the local production of an alcohol-based handrub was also investigated, together with an assessment of its acceptability among healthcare workers. Costing not explicitly included in study objective	Surgical service within a hospital in rural Kenya with 240 beds and 500 surgical procedures per year, affiliated with a non-for-profit church and designed to serve the poor	Cluster randomized trial of handwashing with soap versus alcohol-based hand rub for surgical hand preparation with 66 surgeons and trainees involved in study.	Procurement, preparation, and dispensing of alcohol-based hand rub. Expenses related to soap not reported					1	1			1			Not reported	Dates of data coverage not reported. Study was conducted from January to November 2007	Not reported	1.35407	EUR to USD on 15 May 2007	1.2161	EUR 4.60 per week for alcohol-based hand rub. EUR 3.30 per week for soap.	USD 7.57 per week for alcohol-based hand rub. USD 5.43 per week for soap.
Ortakoylu 2016	Cleaning	Turkey	Upper-middle	To demonstrate one-year activity-based costing of services provided by service-providing centers of Yedikule Chest Diseases and Thoracic Surgery Training and Research Hospital	Yedikule Chest Diseases and Thoracic Surgery Training and Research Hospital with 400 beds in Istanbul. Hospital employs 700 medical and non-medical staff and has 800-850 outpatients daily.	Reported only as "cleaning." Cleaning services provided by an external contractor.	Not reported										1		Income and expense costs sheets for 2011 were reviewed to calculate one-year costs. Payroll, salary, technical service records obtained from hospital units. Additional detail for costing cleaning specifically not provided.	1 January - 31 December, 2011	365	1	USD to USD on 1 June, 2011	1.12	USD 47,193.31 for total costs of facility-wide cleaning for 2011.	USD 52,857 for total costs of facility-wide cleaning for 2011.
Ranasinghe 2011	Cleaning	Sri Lanka	Lower-middle	To provide a detailed analysis of the processes and costs of hemodialysis at public and private sector hospitals in Sri Lanka and to provide a framework that could be utilized by clinicians for modeling similar financial audits	Hemodialysis unit in a national hospital with approximately 3,300 beds	Reported only as "cleaning services" and "sterilization services"	Specific expenses not reported. Sterilization costs aggregated with laundry costs											1	Prospective and retrospective-records based costing. Data collected for 2 consecutive months in 2010. Hospital-wide cleaning costs obtained from chief accountant or financial officer and apportioned based on monthly patient turnover in dialysis unit relative to overall hospital turnover. Sterilization costs aggregated with laundry. Sterilization costs apportioned based on percentage monthly patie…	Dates of data coverage for retrospective costing not reported. Dates for prospective costing June to July 2010	Not reported	1	USD to USD on 1 July 2010	1.1563	USD 68 per month for cleaning services for entire dialysis unit. USD 82 per month for ggregated sterilization and laundry cost	USD 79 per month for cleaning services for entire dialysis unit. USD 95 per month for aggregated sterilization and laundry cost
Ranasinghe 2011	Cleaning	Sri Lanka	Lower-middle	To provide a detailed analysis of the processes and costs of hemodialysis at public and private sector hospitals in Sri Lanka and to provide a framework that could be utilized by clinicians for modeling similar financial audits	Hemodialysis unit in a national teaching hospital with approximately 2,300 beds	Reported only as "cleaning services" and "sterilization services"	Specific expenses not reported. Sterilization costs aggregated with laundry costs											1	Prospective and retrospective-records based costing. Data collected for 2 consecutive months in 2010. Hospital-wide cleaning costs obtained from chief accountant or financial officer and apportioned based on monthly patient turnover in dialysis unit relative to overall hospital turnover. Sterilization costs aggregated with laundry. Sterilization costs apportioned based on percentage monthly patie…	Dates of data coverage for retrospective costing not reported. Dates for prospective costing June to July 2010	Not reported	1	USD to USD on 1 July 2010	1.1563	USD 108 per month for cleaning services for entire dialysis unit. USD 247 per month for aggregated sterilization and laundry costs	USD 125 per month for cleaning services for entire dialysis unit. USD 286 per month for aggregated sterilization and laundry costs
Ranasinghe 2011	Cleaning	Sri Lanka	Lower-middle	To provide a detailed analysis of the processes and costs of hemodialysis at public and private sector hospitals in Sri Lanka and to provide a framework that could be utilized by clinicians for modeling similar financial audits	Hemodialysis unit in a national hospital teaching with approximately 1,100 beds	Reported only as "cleaning services" and "sterilization services"	Specific expenses not reported. Sterilization costs aggregated with laundry costs											1	Prospective and retrospective-records based costing. Data collected for 2 consecutive months in 2010. Hospital-wide cleaning costs obtained from chief accountant or financial officer and apportioned based on monthly patient turnover in dialysis unit relative to overall hospital turnover. Sterilization costs aggregated with laundry. Sterilization costs apportioned based on percentage monthly patie…	Dates of data coverage for retrospective costing not reported. Dates for prospective costing June to July 2010	Not reported	1	USD to USD on 1 July 2010	1.1563	USD 26 per month for cleaning services for entire dialysis unit. USD 58 per month for aggregated sterilization and laundry costs	USD 30 per month for cleaning services for entire dialysis unit. USD 67 per month for aggregated sterilization and laundry costs
Ranasinghe 2011	Cleaning	Sri Lanka	Lower-middle	To provide a detailed analysis of the processes and costs of hemodialysis at public and private sector hospitals in Sri Lanka and to provide a framework that could be utilized by clinicians for modeling similar financial audits	Hemodialysis unit in a private hospital with approximately 250 beds	Reported only as "cleaning services" and "sterilization services"	Specific expenses not reported. Sterilization costs aggregated with laundry costs											1	Prospective and retrospective-records based costing. Data collected for 2 consecutive months in 2010. Hospital-wide cleaning costs obtained from chief accountant or financial officer and apportioned based on monthly patient turnover in dialysis unit relative to overall hospital turnover. Sterilization costs aggregated with laundry. Sterilization costs apportioned based on percentage monthly patie…	Dates of data coverage for retrospective costing not reported. Dates for prospective costing June to July 2010	Not reported	1	USD to USD on 1 July 2010	1.1563	USD 49 per month for cleaning services for entire dialysis unit. USD 53 per month for aggregated sterilization and laundry costs	USD 57 per month for cleaning services for entire dialysis unit. USD 61 per month for aggregated sterilization and laundry costs
Ranasinghe 2011	Cleaning	Sri Lanka	Lower-middle	To provide a detailed analysis of the processes and costs of hemodialysis at public and private sector hospitals in Sri Lanka and to provide a framework that could be utilized by clinicians for modeling similar financial audits	Hemodialysis unit in a private hospital with approximately 250 beds	Reported only as "cleaning services" and "sterilization services"	Specific expenses not reported. Sterilization costs aggregated with laundry costs											1	Prospective and retrospective-records based costing. Data collected for 2 consecutive months in 2010. Hospital-wide cleaning costs obtained from chief accountant or financial officer and apportioned based on monthly patient turnover in dialysis unit relative to overall hospital turnover. Sterilization costs aggregated with laundry. Sterilization costs apportioned based on percentage monthly patie…	Dates of data coverage for retrospective costing not reported. Dates for prospective costing June to July 2010	Not reported	1	USD to USD on 1 July 2010	1.1563	USD 157 per month for cleaning services for entire dialysis unit. USD 62 per month for aggregated sterilization and laundry costs	USD 182 per month for cleaning services for entire dialysis unit. USD 72 per month for aggregated sterilization and laundry costs
Ranasinghe 2011	Laundry	Sri Lanka	Lower-middle	To provide a detailed analysis of the processes and costs of hemodialysis at public and private sector hospitals in Sri Lanka and to provide a framework that could be utilized by clinicians for modeling similar financial audits	Hemodialysis unit in a national hospital with approximately 3,300 beds	Reported only as "laundry"	Specific expenses not reported. Sterilization costs aggregated with cleaning and sterilization costs											1	Prospective and retrospective-records based costing. Data collected for 2 consecutive months in 2010. Hospital-wide cleaning costs obtained from chief accountant or financial officer and apportioned based on monthly patient turnover in dialysis unit relative to overall hospital turnover. Sterilization costs aggregated with laundry. Sterilization costs apportioned based on percentage monthly patie…	Dates of data coverage for retrospective costing not reported. Dates for prospective costing June to July 2010	Not reported	1	USD to USD on 1 July 2010	1.1563	USD 82 per month for ggregated sterilization and laundry cost	USD 95 per month for aggregated sterilization and laundry cost
Ranasinghe 2011	Laundry	Sri Lanka	Lower-middle	To provide a detailed analysis of the processes and costs of hemodialysis at public and private sector hospitals in Sri Lanka and to provide a framework that could be utilized by clinicians for modeling similar financial audits	Hemodialysis unit in a national teaching hospital with approximately 2,300 beds	Reported only as "laundry"	Specific expenses not reported. Sterilization costs aggregated with cleaning and sterilization costs											1	Prospective and retrospective-records based costing. Data collected for 2 consecutive months in 2010. Hospital-wide cleaning costs obtained from chief accountant or financial officer and apportioned based on monthly patient turnover in dialysis unit relative to overall hospital turnover. Sterilization costs aggregated with laundry. Sterilization costs apportioned based on percentage monthly patie…	Dates of data coverage for retrospective costing not reported. Dates for prospective costing June to July 2010	Not reported	1	USD to USD on 1 July 2010	1.1563	USD 247 per month for aggregated sterilization and laundry costs	USD 286 per month for aggregated sterilization and laundry costs
Ranasinghe 2011	Laundry	Sri Lanka	Lower-middle	To provide a detailed analysis of the processes and costs of hemodialysis at public and private sector hospitals in Sri Lanka and to provide a framework that could be utilized by clinicians for modeling similar financial audits	Hemodialysis unit in a national hospital teaching with approximately 1,100 beds	Reported only as "laundry"	Specific expenses not reported. Sterilization costs aggregated with cleaning and sterilization costs											1	Prospective and retrospective-records based costing. Data collected for 2 consecutive months in 2010. Hospital-wide cleaning costs obtained from chief accountant or financial officer and apportioned based on monthly patient turnover in dialysis unit relative to overall hospital turnover. Sterilization costs aggregated with laundry. Sterilization costs apportioned based on percentage monthly patie…	Dates of data coverage for retrospective costing not reported. Dates for prospective costing June to July 2010	Not reported	1	USD to USD on 1 July 2010	1.1563	USD 58 per month for aggregated sterilization and laundry costs	USD 67 per month for aggregated sterilization and laundry costs
Ranasinghe 2011	Laundry	Sri Lanka	Lower-middle	To provide a detailed analysis of the processes and costs of hemodialysis at public and private sector hospitals in Sri Lanka and to provide a framework that could be utilized by clinicians for modeling similar financial audits	Hemodialysis unit in a private hospital with approximately 250 beds	Reported only as "laundry"	Specific expenses not reported. Sterilization costs aggregated with cleaning and sterilization costs											1	Prospective and retrospective-records based costing. Data collected for 2 consecutive months in 2010. Hospital-wide cleaning costs obtained from chief accountant or financial officer and apportioned based on monthly patient turnover in dialysis unit relative to overall hospital turnover. Sterilization costs aggregated with laundry. Sterilization costs apportioned based on percentage monthly patie…	Dates of data coverage for retrospective costing not reported. Dates for prospective costing June to July 2010	Not reported	1	USD to USD on 1 July 2010	1.1563	USD 53 per month for aggregated sterilization and laundry costs	USD 61 per month for aggregated sterilization and laundry costs
Ranasinghe 2011	Laundry	Sri Lanka	Lower-middle	To provide a detailed analysis of the processes and costs of hemodialysis at public and private sector hospitals in Sri Lanka and to provide a framework that could be utilized by clinicians for modeling similar financial audits	Hemodialysis unit in a private hospital with approximately 250 beds	Reported only as "laundry"	Specific expenses not reported. Sterilization costs aggregated with cleaning and sterilization costs											1	Prospective and retrospective-records based costing. Data collected for 2 consecutive months in 2010. Hospital-wide cleaning costs obtained from chief accountant or financial officer and apportioned based on monthly patient turnover in dialysis unit relative to overall hospital turnover. Sterilization costs aggregated with laundry. Sterilization costs apportioned based on percentage monthly patie…	Dates of data coverage for retrospective costing not reported. Dates for prospective costing June to July 2010	Not reported	1	USD to USD on 1 July 2010	1.1563	USD 62 per month for aggregated sterilization and laundry costs	USD 72 per month for aggregated sterilization and laundry costs
Ranasinghe 2011	Waste management	Sri Lanka	Lower-middle	To provide a detailed analysis of the processes and costs of hemodialysis at public and private sector hospitals in Sri Lanka and to provide a framework that could be utilized by clinicians for modeling similar financial audits	Hemodialysis unit in a national hospital with approximately 3,300 beds	Reported only as "waste disposal"	Not reported											1	Prospective and retrospective-records based costing. Data collected for 2 consecutive months in 2010. Hospital-wide waste disposal costs obtained from chief accountant or finacial officer and apportioned based on monthly patient turnover in dialysis unit relative to overal hospital turnover	Dates of data coverage for retrospective costing not reported. Dates for prospective costing June to July 2010	Not reported	1	USD to USD on 1 July 2010	1.1563	USD 15 per month for entire dialysis unit	USD 17 per month for waste disposal for entire dialysis unit
Ranasinghe 2011	Waste management	Sri Lanka	Lower-middle	To provide a detailed analysis of the processes and costs of hemodialysis at public and private sector hospitals in Sri Lanka and to provide a framework that could be utilized by clinicians for modeling similar financial audits	Hemodialysis unit in a national teaching hospital with approximately 2,300 beds	Reported only as "waste disposal"	Not reported											1	Prospective and retrospective-records based costing. Data collected for 2 consecutive months in 2010. Hospital-wide waste disposal costs obtained from chief accountant or finacial officer and apportioned based on monthly patient turnover in dialysis unit relative to overal hospital turnover	Dates of data coverage for retrospective costing not reported. Dates for prospective costing June to July 2010	Not reported	1	USD to USD on 1 July 2010	1.1563	USD 45 per month for entire dialysis unit	USD 52 per month for waste disposal for entire dialysis unit
Ranasinghe 2011	Waste management	Sri Lanka	Lower-middle	To provide a detailed analysis of the processes and costs of hemodialysis at public and private sector hospitals in Sri Lanka and to provide a framework that could be utilized by clinicians for modeling similar financial audits	Hemodialysis unit in a national hospital teaching with approximately 1,100 beds	Reported only as "waste disposal"	Not reported											1	Prospective and retrospective-records based costing. Data collected for 2 consecutive months in 2010. Hospital-wide waste disposal costs obtained from chief accountant or finacial officer and apportioned based on monthly patient turnover in dialysis unit relative to overal hospital turnover	Dates of data coverage for retrospective costing not reported. Dates for prospective costing June to July 2010	Not reported	1	USD to USD on 1 July 2010	1.1563	USD 18 per month for entire dialysis unit	USD 21 per month for waste disposal for entire dialysis unit
Ranasinghe 2011	Waste management	Sri Lanka	Lower-middle	To provide a detailed analysis of the processes and costs of hemodialysis at public and private sector hospitals in Sri Lanka and to provide a framework that could be utilized by clinicians for modeling similar financial audits	Hemodialysis unit in a private hospital with approximately 250 beds	Reported only as "waste disposal"	Not reported											1	Prospective and retrospective-records based costing. Data collected for 2 consecutive months in 2010. Hospital-wide waste disposal costs obtained from chief accountant or finacial officer and apportioned based on monthly patient turnover in dialysis unit relative to overal hospital turnover	Dates of data coverage for retrospective costing not reported. Dates for prospective costing June to July 2010	Not reported	1	USD to USD on 1 July 2010	1.1563	UDS 124 per month for entire dialysis unit	USD 143 per month for waste disposal for entire dialysis unit
Ranasinghe 2011	Waste management	Sri Lanka	Lower-middle	To provide a detailed analysis of the processes and costs of hemodialysis at public and private sector hospitals in Sri Lanka and to provide a framework that could be utilized by clinicians for modeling similar financial audits	Hemodialysis unit in a private hospital with approximately 250 beds	Reported only as "waste disposal"	Not reported											1	Prospective and retrospective-records based costing. Data collected for 2 consecutive months in 2010. Hospital-wide waste disposal costs obtained from chief accountant or finacial officer and apportioned based on monthly patient turnover in dialysis unit relative to overal hospital turnover	Dates of data coverage for retrospective costing not reported. Dates for prospective costing June to July 2010	Not reported	1	USD to USD on 1 July 2010	1.1563	USD 86 per month for entire dialysis unit	USD 99 per month for waste disposal for entire dialysis unit
Rao 2004	Waste management	India	Low	To assess the operational costs of biomedical waste management in five facilities in India	Semi-government teaching hospital with 540 beds producing 500 kg waste per day	Waste collection, segregation, storage, transportation, and disposal at off-site facility	Capital costs of plastic drums, metal drums for curb sites, protective gear for waste handlers, syringe/needle destroyers, plastic shredders, hand carts, and a weighing scale. Consumable costs per month (plastic bags, hypochlorite solution, gloves/masks, and outsourcing of incineration)	1				1							Not reported	Dates of data coverage not reported. Dates when study conducted not reported.	Not reported	0.02189	INR to USD on 1 January 2004	1.3348	INR 85,000 for costs of capital used in waste management. INR 33,000 per month for recurrent costs.	USD 2,484 for costs of capital used in waste management. USD 964 per month for recurrent costs.
Rao 2004	Waste management	India	Low	To assess the operational costs of biomedical waste management in five facilities in India	Charitable trust hospital with 540 beds producing 510 kg waste per day	Waste collection, segregation, storage, transportation, and disposal through on-site incineration, as well as poor segregation and inadequate treatment processes	Capital costs of plastic drums, metal drums for curb sites, protective gear for waste handlers, syringe/needle destroyers, plastic shredders, hand carts, and a weighing scale. Consumable costs per month (plastic bags, hypochlorite solution, gloves/masks, and outsourcing of incineration)	1				1							Not reported	Dates of data coverage not reported. Dates when study conducted not reported.	Not reported	0.02189	INR to USD on 1 January 2004	1.3348	INR 76,900 for costs of capital used in waste management. INR 25,250 per month for recurrent costs.	USD 2,247 for costs of capital used in waste management. USD 738 per month for recurrent costs.
Rao 2004	Waste management	India	Low	To assess the operational costs of biomedical waste management in five facilities in India	State-ran hospital with 1,296 beds producing 735 kg waste per day	Waste collection, segregation, storage, transportation, and disposal through on-site incineration, as well as poor segregation and inadequate treatment processes	Capital costs of plastic drums, metal drums for curb sites, protective gear for waste handlers, syringe/needle destroyers, plastic shredders, hand carts, and a weighing scale. Consumable costs per month (plastic bags, hypochlorite solution, gloves/masks, and outsourcing of incineration)	1				1							Not reported	Dates of data coverage not reported. Dates when study conducted not reported.	Not reported	0.02189	INR to USD on 1 January 2004	1.3348	INR 101,734 for costs of capital used in waste management. INR 28,250 per month for recurrent costs.	USD 2,973 for costs of capital used in waste management. USD 825 per month for recurrent costs.
Rao 2004	Waste management	India	Low	To assess the operational costs of biomedical waste management in five facilities in India	Private hospital with 223 beds producing 180 kg waste per day	Waste collection, segregation, storage, transportation, and disposal at off-site facility, as well as poor segregation and inadequate treatment processes	Capital costs of plastic drums, metal drums for curb sites, protective gear for waste handlers, syringe/needle destroyers, plastic shredders, hand carts, and a weighing scale. Consumable costs per month (plastic bags, hypochlorite solution gloves/masks, and outsourcing of incineration)	1				1							Not reported	Dates of data coverage not reported. Dates when study conducted not reported.	Not reported	0.02189	INR to USD on 1 January 2004	1.3348	INR 58,860 for costs of capital used in waste management. INR 32,800 per month for recurrent costs.	USD 1,574 for costs of capital used in waste management. USD 958 per month for recurrent costs.
Rao 2004	Waste management	India	Low	To assess the operational costs of biomedical waste management in five facilities in India	Government service hospital with 1,047 beds producing 821 kg waste per day	Waste collection, segregation, storage, transportation, and disposal through on-site incineration, as well as high adherence to India's 1998 policies for proper waste segregation, safe storage, and incineration	Capital costs of plastic drums, metal drums for curb sites, protective gear for waste handlers, syringe/needle destroyers, plastic shredders, hand carts, and a weighing scale. Consumable costs per month (plastic bags, hypochlorite solution, gloves/masks, outsourcing of incineration)	1				1							Not reported	Dates of data coverage not reported. Dates when study conducted not reported.	Not reported	0.02189	INR to USD on 1 January 2004	1.3348	INR 371,680 for costs of capital used in waste management. INR 36,500 per month for recurrent costs.	USD 10,860 for costs of capital used in waste management. USD 1,066 per month for recurrent costs.
Rashidian 2015	Waste management	Iran	Upper-middle	To assess the cost-effectiveness of medical waste treatment devices in classified groups of Iranian hospitals in different conditions	Study conducted in Iranian facilities. No other facility information reported.	Hydroclave-based waste treatment facilities	Site costs (land, infrastructure, site preparation and licensing), equipment and related procurement and delivery costs, construction, waste transportation, consultant fees (unspecified purpose), accounting audit and taxes, consumable products (e.g. sharps containers, fuel for devices), indirect costs (device and transportation vehicle maintenance, training, and safety-related equipment)	1	1		1	1		1					Data collected through National Environmental and Occupational Health Center Survey results from 2012, plus field observation and questionnaires administered to hospitals. Costing data for each device based on a minimum of 2 facilities. Indirect costs estimated through review of previous year’s financial bills. Capital costs calculated with a 5% discount, assuming a 10 year lifespan. Projections …	Fiscal year 2012	365	1	USD to USD on 15 June 2015	1.0638	USD 92,032 for total costs over 10 years of treatment technology lifespan at one study site. USD 100,234 USD at a second study site	USD 97,904 for total costs over 10 years of treatment technology lifespan at one study site. USD 106,629 USD at a second study site
Rashidian 2015	Waste management	Iran	Upper-middle	To assess the cost-effectiveness of medical waste treatment devices in classified groups of Iranian hospitals in different conditions	Study conducted in Iranian facilities. No other facility information reported.	Autoclave-based waste treatment facilities	Site costs (land, infrastructure, site preparation and licensing), equipment and related procurement and delivery costs, construction, waste transportation, consultant fees (unspecified purpose), accounting audit and taxes, consumable products (e.g. sharps containers, fuel for devices), indirect costs (device and transportation vehicle maintenance, training, and safety-related equipment)	1	1		1	1		1					Data collected through National Environmental and Occupational Health Center Survey results from 2012, plus field observation and questionnaires administered to hospitals. Costing data for each device based on a minimum of 2 facilities. Indirect costs estimated through review of previous year’s financial bills. Capital costs calculated with a 5% discount, assuming a 10 year lifespan. Projections …	Fiscal year 2012	365	1	USD to USD on 15 June 2015	1.0638	USD 113,709 for total costs over 10 years of treatment technology lifespan at one study site. USD 134,054 USD at a second study site. USD 183,053 at a third study site. USD 200,895 at a fourth study site. USD 428,632 at a fifth study site.	USD 120,964 for total costs over 10 years of treatment technology lifespan at one study site. USD 142,607 USD at a second study site. USD 194,732 at a third study site. USD 213,712 at a fourth study site. USD 455,979 at a fifth study site.
Rashidian 2015	Waste management	Iran	Upper-middle	To assess the cost-effectiveness of medical waste treatment devices in classified groups of Iranian hospitals in different conditions	Study conducted in Iranian facilities. No other facility information reported.	Chemical-based waste treatment facilities	Site costs (land, infrastructure, site preparation and licensing), equipment and related procurement and delivery costs, construction, waste transportation, consultant fees (unspecified purpose), accounting audit and taxes, consumable products (e.g. sharps containers, fuel for devices), indirect costs (device and transportation vehicle maintenance, training, and safety-related equipment)	1	1		1	1		1					Data collected through National Environmental and Occupational Health Center Survey results from 2012, plus field observation and questionnaires administered to hospitals. Costing data for each device based on a minimum of 2 facilities. Indirect costs estimated through review of previous year’s financial bills. Capital costs calculated with a 5% discount, assuming a 10 year lifespan. Projections …	Fiscal year 2012	365	1	USD to USD on 15 June 2015	1.0638	USD 547,774 for total costs over 10 years at one study site	USD 582,722 for total costs over 10 years at one study site
Rashidian 2015	Waste management	Iran	Upper-middle	To assess the cost-effectiveness of medical waste treatment devices in classified groups of Iranian hospitals in different conditions	Study conducted in Iranian facilities. No other facility information reported.	Dry thermal-based waste treatment facilities	Site costs (land, infrastructure, site preparation and licensing), equipment and related procurement and delivery costs, construction, waste transportation, consultant fees (unspecified purpose), accounting audit and taxes, consumable products (e.g. sharps containers, fuel for devices), indirect costs (device and transportation vehicle maintenance, training, and safety-related equipment)	1	1		1	1		1					Data collected through National Environmental and Occupational Health Center Survey results from 2012, plus field observation and questionnaires administered to hospitals. Costing data for each device based on a minimum of 2 facilities. Indirect costs estimated through review of previous year’s financial bills. Capital costs calculated with a 5% discount, assuming a 10 year lifespan. Projections …	Fiscal year 2012	365	1	USD to USD on 15 June 2015	1.0638	USD 576,108 for total costs over 10 years at one study site	USD 612,864 for total costs over 10 years at one study site
Rattanaumpawan 2017	Cleaning	Thailand	Upper-middle	To determine the epidemiology and economic impact of healthcare acquired infection and to conduct a cost-effectiveness analysis of infection prevention and control measures	6 general medical wards in Bangkok, Thailand within university tertiary referral hospital with 2,200 beds. Study restricted to expenses of hospitalized patients aged ≥15 only	Individualized bundled infection control measures for 515 hospitalizations (7,848 hospitalization days). Bundled infection control service consisted of a daily visit by the IC team until a given patient left the hospital. Infection control teams identified and eliminated or minimized risk factors for developing healthcare-acquired infections in each patient. Specific actions to prevent infection …	Personal protective equipment, preprinted infection control checklists, and average salary of infection control nurse			1		1	1						Retrospective review of patient charts to determine resource usage. Costs calculated based on national price list for resource inputs	Dates of data coverage not reported. Dates when study conducted not reported.	Not reported	1	USD to USD on 1 April 2013	1.0824	USD 5.08 per hospitalization day to operate the individualized bundled infection control program	USD 5.50 per hospitalization day to operate the individualized bundled infection control program
Riewpaiboon 2007	Sanitation	Thailand	Upper-middle	To explore the variance of unit costs of hospital medical services given by different costing methods employed in the analysis	Kaengkhoi district hospital in central Thailand. District hospitals in Thailand average 30-60 beds	Reported only as "sanitation"	Not reported, may exclude maintenance as “building maintenance” costs are categorized separately											1	Hospital organizational structure classified into costs centers and centers assessed for capital, labor, and material costs. Costs for each indirect service apportioned to direct patient care services based on percentage of direct costs used by each direct service. Capital costs use the purchase price adjusted for current consumer price index, with 3% discount rate and 5-year useful lifespan for …	Fiscal year 2002	365	1	USD to USD on 1 June 2002	1.4016	USD 10,535 for annual capital costs of sanitation	USD 14,766 for annual capital costs of sanitation
Singh 2016	Cleaning	India	Lower-middle	To understand the various cost centers and costs involved in operating a disaster facility	Intensive care unit with a 20-bed ward and a 6-bed intensive care unit in a disaster facility of a trauma center in New Delhi, India	"Central sterilization supply department" operating steam and ethylene oxide sterilization cycles	Includes building, equipment, operation, maintenance of a facility to sterilize laundry, and consumable products for operation included drums and sterilization "sets". Other expenses in each category not reported. Other sterilization needs beyond laundry sterilization or expenses may be included but are not specified.	1	1			1				1			Retrospective review of finance records used to cost capital items. Capital procurement costs adjusted for inflation and annual costs for 2012-2013 fiscal year calculated using WHO annualized method of depreciation. Recurrent costs retrieved from departmental indent books. Unstructured interviews with staff used to apportion salaries. Average monthly demand for central sterilization department se…	April 2012 to March 2013	365	0.01594	INR to USD on 1 October 2013	1.0824	INR 733,543 per year apportioned to disaster facility ( 59,477.37 building costs, 4,312.2 equipment, 504,417.72 operating costs, 165,326.06 maintenance Of all central sterilization department cots, 14.28 percent were apportioned to the disaster facility.	USD 15,257 per year for total costs of central sterilization supply apportioned to the disaster facility (1,237.12 building, 89.69 equipment, 10,491.84 operating, and 3,438.77 maintenance)
Singh 2016	Laundry	India	Lower-middle	To understand the various cost centers and costs involved in operating a disaster facility	Intensive care unit with a 20-bed ward and a 6-bed intensive care unit in a disaster facility of a trauma center in New Delhi, India	Reported only as "laundry"	Includes building, equipment, operation, and maintenance of a facility to sterilize laundry. Consumable products for operation included drums and sterilization "sets." Other expenses in each category not reported. Other sterilization needs beyond laundry sterilization or expenses may be included but are not specified.	1	1			1							Retrospective review of finance records used to cost capital items. Capital procurement costs adjusted for inflation and annual costs for 2012-2013 fiscal year calculated using WHO annualized method of depreciation. Recurrent costs retrieved from departmental indent books. Unstructured interviews with staff used to apportion salaries. Average monthly demand for laundry department services were ca…	April 2012 to March 2013	365	0.01594	INR to USD on 1 October 2013	1.0824	INR 285,442.48 for total annualized costs for laundry facility (INR 33,642.63 building, 86,445.32 equipment, 120,087.95 capital, 38,304 operating, 127,050.53 engineering and maintenance). 7 percent of total costs were apportioned to disaster facility	USD 4,925 for total annualized costs of laundry facility (580 building, 1,491 equipment, 2,072 capital, 661 operating, 2,192 engineering and maintenance). 7 percent of total costs apportioned to the disaster facility
Singh 2016	Waste management	India	Lower-middle	To understand the various cost centers and costs involved in operating a disaster facility	Intensive care unit with a 20-bed ward and a 6-bed intensive care unit in a disaster facility of a trauma center in New Delhi, India	Reported only as "biomedical waste management"	Not reported											1	Retrospective review of finance records used to cost capital items. Capital procurement costs adjusted for inflation and annual costs for 2012-2013 fiscal year calculated using WHO annualized method of depreciation. Recurrent costs retrieved from departmental indent books. Unstructured interviews with staff used to apportion salaries. Specific method for apportioning waste management not reported	April 2012 to March 2013	365	0.01594	INR to USD on 1 October 2013	1.0824	INR 4,885.19 rupees per month for biomedicl waste managment	USD 84.29 per month for biomedical waste management
Tabish 1994	Cleaning	India	Low	To determine the costs involved in the services provided by the central sterilization department, cost of breakage and energy consumption, and cost per sterilization cycle to calculate the costs of sterilizing specific items (e.g. syringes, dressing sets)	6,000 square foot central sterilization department in Srinagar, India with 500 beds within a tertiary care hospital offering 24-hour services and issuing 14,400 dressing sets, 180,000 syringes, 10,800 dressing drums, 7,200 glove packs, 1,500 gloves trucks, 7,000 diagnostic sets, and 2,200 surgical gowns in 1993	Total costs for 18,000 sterilization cycles per year with 25 cubic foot capacity per cycle	Labor costs, materials and supplies (cleaning powder, soaps, antiseptics, gauze, hypodermic needles, signaloc, cotton, etc.), energy use, land and building cost (capital costs, rental excluded), breakages and losses (i.e. replacement of syringes, scissors, forceps, etc.), operation and maintenance, and utilities cost	1	1			1	1						Equipment, material, and supply costs obtained from records. Methodology for costing breakages, utilities, and labor not specified	Dates of data coverage not reported. Dates when study conducted not reported.	Not reported	0.03188	INR to USD on 1 January 1994	1.7014	INR 1,353,320 per year for operation and maintenance (552,000 labor, 623,500 consumables. 115,200 electricity, 53,620 breakages and losses, 9,000 operation and maintenance). INR 500,000 for one-time purchase cost of an autoclave	USD 73,405 per year for operation and maintenance (29,941 labor, 33,819 consumables, 6,249 electricity, 2,908 breakages and losses, and 488 operation and maintenance). USD 27,120 for one-time purchase of an autoclave
Thu 2015	Hygiene	Vietnam	Lower-middle	To assess the effectiveness of a hand hygiene program through evaluating the impact of this program on reducing HAI in ICUs and CCUs, increasing level of compliance with hand hygiene by health care workers (HCWs), and cost-effectiveness	2 intensive care units and 15 critical care units in a tertiary university hospital in Ho Chi Minh City, Vietnam with 1,750 beds (143% bed occupancy) and 2,700 average daily patients	Hand hygiene intervention including installation of sinks, paper towel dispensers, and alcohol-based hand rub dispensers, as well as hygiene promotion for providers through posters, pamphlets, and workshop trainings	Hand hygiene intervention including installation of sinks, paper towel dispensers, and alcohol-based hand rub dispensers; handwashing/hand rubbing solution, as well as hygiene promotion for providers through posters, pamphlets, and workshop trainings	1		1	1	1							Costs calculated based on records documenting resource use throughout the intervention	Dates of data coverage not reported. Intervention was implemented from April to November 2010	Not reported	1	USD to USD on 1 June 2011	1.121	USD 12,570 for total intervention over a 10-month period. USD 6.50 per patient treated	USD 14,091 for total intervention costs over a 10-month period. USD 7.29 per patient treated
Tianwivat 2009	Cleaning	Thailand	Lower-middle	To estimate the cost of delivering different dental services in different settings to inform decision making about the allocation of resources between different services for schoolchildren from the total resources made available	2 hospital-based dental units and 2 mobile dental units associated with a community hospital in Thailand with 30 inpatient beds, covering a population of 27,591. Staff included 2 dentists, 3 dental nurses, and 3 dental assistants	Operation of a medical device cleaning and sterilization unit	Material cost (kitchen supplies, medical supplies), staff salaries, building and equipment costs	1				1	1						Hospital department heads invited to attend 2 costing workshops where they were trained on basic concepts and methods of unit cost calculation. Departments subsequently collected 2 months of costs data under researcher supervision. Data were validated and analyzed by researchers in a second workshop. Costs centers were identified as either service or support centers. Costs collected for each cent…	Data collected prospectively for 2 months, sometime between May and August 2005	60	0.02842	THB to USD on 1 January 2009	1.1705	THB 42,150 for 3 months of average operation costs for the entire sterlization unit (6,850 materials, 29,620 labor, 5,680 capital). THB 9,365 apportioned to dental units (4,514.5 labor 302.0 materials, 468 capital, 4080 indirect costs)	USD 1,402 for 3 months of average operation costs for the entire sterilization unit (228 material cost, 985 labor cost, 189 capital cost). USD 312 apportioned to dental units (150 labor 10 materials, 16 capital, 136 indirect costs)
Yimyam 1995	Cleaning	Thailand	Lower-middle	To elicit whether the cost for reusable syringes is lower than that for disposalbe ones	A hospital in Chiang, Mai, Thailand within a hospital. All wards included in the study. Facility characteristics not reported	Costs of disassembling, cleaning, sterilizing, and assembling reusable syringes. 34,598 syringes used per month on average	Salary for personnel, replacement of defective syringes, tap water, electricity, depreciation of instruments, detergent, disinfectants, and cloth wraps	1				1	1						Not reported	Dates of data coverage not reported. Study was conducted from August to October 1989	Not reported	0.03983	TBH to USD on 1 January 1995	1.6545	THB 84,714.80 per month for total costs of recycling syringes (34,764.05 labor, 27,149.74 water, 2,319.50 electricity, 11,317.11 instrument depreciation, 7,620.00 detergents and disinfectants, 603 cloth wraps). An average of 34,598 syringes were recycled per month	USD 5,582 per month for total costs of recycling syringes (2,291 labor, 1,789 water, 153 electricity, 746 instrument depreciation, 502 detergents and disinfectants, and 40 cloth wraps). An average of 34,598 syringes were recycled per month
