# Supplementary material for: Safe Healthcare Facilities: A Systematic Review on the Costs of Establishing and Maintaining Environmental Health in Facilities in Low- and Middle-Income Countries
Source: Int J Environ Res Public Health. 2021 Jan 19;18(2):817. doi: 10.3390/ijerph18020817 (PMC7833392; doi:10.3390/ijerph18020817)
Supplement: Supplementary file 1 [file ijerph-18-00817-s001.zip › Supplements/Supplementary Information File 5 - Select excluded studies - EHS in HCF systematic review.xlsx]

## Sheet: Collected but not reported data
Study	EHS	Reason for exclusion	Citation
Adomakoh 2004	Cleaning	Cost items include “cleaning” and “housekeeping” but do not specify further; cleaning costs aggregated with other utilities and/or overhead costs	Adomakoh SA, Adi CN, Fraser HS, Nicholson GD (2004) Dialysis in Barbados: the cost of hemodialysis provision at the Queen Elizabeth Hospital. Rev Panam Salud Publica 16: 350-355.
Chatterjee 2013	Cleaning	Cost items include “cleaning” services and “autoclave” but do not specify further; cleaning costs aggregated with other utilities and/or overhead costs	Chatterjee S, Levin C, Laxminarayan R (2013) Unit cost of medical services at different hospitals in India. PLoS One 8: e69728.
Cornelissen 2018	Cleaning	Cost items include “housekeeping” but do not specify further; cleaning costs aggregated with other utilities and/or overhead costs	Cornelissen D, Mwapasa G, Gajewski J, McCauley T, Borgstein E, et al. (2018) The Cost of Providing District-Level Surgery in Malawi. World Journal of Surgery 42: 46-53.
Garcia 2018	Cleaning	Cost items include “salario del personal de atencion indirecta al paciente: … personal de limpieza [salaries of persons providing indirect care to the patient: ... cleaning personnel]” but do not specify further; cleaning costs aggregated with other utilities and/or overhead costs	Fernández García A, Collazo Herrera M, Pedro Mendes N, Pinto Hossi J (2018) Direct health costs of malaria in the Regional Military Hospital of Uíge, Angola. MediSur 16: 572-578.
Hongoro 2001	Cleaning	Cost items include contracted “cleaning” services but do not specify further; cleaning costs aggregated with other utilities and/or overhead costs	Hongoro C (2001) Costs and quality of services in public hospitals in Zimbabwe: implications for hospital reform: London School of Hygiene & Tropical Medicine.
Khowaja 2018	Cleaning	Cost items include “housekeeping” but do not specify further; cleaning costs aggregated with other utilities and/or overhead costs	Khowaja AR, Mitton C, Qureshi R, Bryan S, Magee LA, et al. (2018) A comparison of maternal and newborn health services costs in Sindh Pakistan. PLOS ONE 13: e0208299.
Mahomed 2019	Cleaning	Cost items include “cleaning” but do not specify further; cleaning costs aggregated with other utilities and/or overhead costs	Mahomed S, Mahomed O (2019) Cost of intensive care services at a central hospital in South Africa. South African Medical Journal 109: 35-39.
McPake 1995	Cleaning	Cost items include “cleaning” but do not specify further; cleaning costs aggregated with other utilities and/or overhead costs	McPake B, Hongoro C (1995) CONTRACTING OUT OF CLINICAL SERVICES IN ZIMBABWE. Social science & medicine 41: 13-24.
Miranda-Filho 2011	Cleaning	Cost items include “cleaning” but do not specify further; cleaning costs aggregated with other utilities and/or overhead costs	Miranda Filho DB, Ximenes RAA, Siqueira-Filha NT, Santos AC (2013) Incremental costs of treating tetanus with intrathecal antitetanus immunoglobulin. Tropical Medicine and International Health 18: 555-563.
Murru 2003	Cleaning	Cost items include “cleaning” but do not specify further; cleaning costs aggregated with other utilities and/or overhead costs	Murru M, Corrado B, Odaga J, Ahairwe D, Akulu E, et al. (2003) Costing health services in Lacor hospital. Health Policy and Development 1: 61-68.
Narang 2005	Cleaning	Cost items include “central sterilization” service but do not specify further; cleaning costs aggregated with other utilities and/or overhead costs	Narang A, Kiran PS, Kumar P (2005) Cost of neonatal intensive care in a tertiary care center. Indian Pediatr 42: 989-997.
Potgieter 1995	Cleaning	Cleaning staff salaries depicted in bar chart with no precise numerical values reported. Other cost items include consumable products with examples of “cleaning solution” and disposable gloves listed, but full components of the cleaning service are not specified further and remaining costs are aggregated with other utilities and/or overhead costs	Potgieter P, Hammill L, Gough A, Hammond J (1995) Cost of critical care in South Africa. South African Medical Journal 85.
Prinja 2013	Cleaning	Cost items include cleaning staff salaries but do not specify further; cleaning costs aggregated with other utilities and/or overhead costs	Prinja S, Manchanda N, Mohan P, Gupta G, Sethy G, et al. (2013) Cost of neonatal intensive care delivered through district level public hospitals in India. Indian Pediatrics 50: 839-846.
Rodriguez 2007	Cleaning	Cost items include “cleaning the area” but do not specify further; cleaning costs aggregated with all other costs and presented in units of total costs per unit of pharmaceutical product	Martínez Rodríguez OA, Rivas Bocanegra RE, Ascencio-Pérez IS, Zapata Sánchez LA (2007) Costs of a cytostatic drug preparation unit in a hospital in Mexico. Farmacia hospitalaria : organo oficial de expresion cientifica de la Sociedad Espanola de Farmacia Hospitalaria 31: 375-378.
Tchuenche 2018	Cleaning	Cost items include “cleaning services” but do not specify further; cleaning costs aggregated with other utilities and/or overhead costs	Tchuenche M, Njeuhmeli E, Schütte C, Ngubeni L, Choge I, et al. (2018) Voluntary medical male circumcision service delivery in South Africa: The economic costs and potential opportunity for private sector involvement. PloS one 13.
Adomakoh 2004	Laundry	Cost items include “laundry” but do not specify further; laundry costs aggregated with other utilities and/or overhead costs	Adomakoh SA, Adi CN, Fraser HS, Nicholson GD (2004) Dialysis in Barbados: the cost of hemodialysis provision at the Queen Elizabeth Hospital. Rev Panam Salud Publica 16: 350-355.
Chatterjee 2013	Laundry	Cost items include “laundry” but do not specify further; laundry costs aggregated with other utilities and/or overhead costs	Chatterjee S, Levin C, Laxminarayan R (2013) Unit cost of medical services at different hospitals in India. PLoS One 8: e69728.
Ezenduka 2012	Laundry	Cost items include “laundry materials” and a laundry cost center for step-down costing but do not specify further; laundry costs aggregated with other utilities and/or overhead costs	Ezenduka C, Ichoku H, Ochonma O (2012) Estimating the Costs of Psychiatric Hospital Services at a Public Health Facility in Nigeria. Journal of Mental Health Policy and Economics 15: 139-148.
Garcia 2018	Laundry	Cost items include “salario del personal de atencion indirecta al paciente: … personal de lavanderia [salaries of persons providing indirect care to the patient: ... laundry personnel]” but do not specify further; laundry costs aggregated with other utilities and/or overhead costs	Fernández García A, Collazo Herrera M, Pedro Mendes N, Pinto Hossi J (2018) Direct health costs of malaria in the Regional Military Hospital of Uíge, Angola. MediSur 16: 572-578.
Hafidz 2018	Laundry	Cost items include “laundry ” as a cost center for step-down costing but do not specify further; laundry costs aggregated with other utilities and/or overhead costs	Hafidz F, Ensor T, Tubeuf S (2018) Assessing health facility performance in Indonesia using the Pabón-Lasso model and unit cost analysis of health services. The International Journal of Health Planning and Management 33: e541-e556.
Hongoro 2001	Laundry	Cost items include constracted “laundry” services and "bedding and linen" but do not specify further; laundry costs aggregated with other utilities and/or overhead costs	Hongoro C (2001) Costs and quality of services in public hospitals in Zimbabwe: implications for hospital reform: London School of Hygiene & Tropical Medicine.
Hussain 1983	Laundry	Cost items include “laundry” but do not specify further; laundry costs aggregated with food	Hussain ZAM (1983) Cost analysis of a primary health care centre in Bangladesh. Bull World Health Organ 61: 477-483.
Khowaja 2018	Laundry	Cost items include “laundry” but do not specify further; laundry costs aggregated with other utilities and/or overhead costs	Khowaja AR, Mitton C, Qureshi R, Bryan S, Magee LA, et al. (2018) A comparison of maternal and newborn health services costs in Sindh Pakistan. PLOS ONE 13: e0208299.
Lewis 1996	Laundry	Cost items include “laundry” but do not specify further; laundry costs aggregated with other utilities and/or overhead costs	Lewis MA, Forgia GMl, Sulvetta MB (1996) Measuring public hospital costs: empirical evidence from the Dominican Republic. Social Science & Medicine 43: 221-234.
Luis-Roberto 2012	Laundry	Cost items include “laundry” but do not specify further; laundry costs aggregated with other utilities and/or overhead costs	Luis Roberto RS, Carlos Alberto VV, Patricio Reinaldo VG, Herenia Gutierrez P (2012) Impacto de Dos Metodos Alternativos de Asignacion de Costos Indirectos Estructurales de Hospitales Publicos Chilenos en el Costo Final de Produccion de Servicios Sanitarios. Value Health Reg Issues 1: 142-149.
McPake 1995	Laundry	Cost items include “laundry” but do not specify further; laundry costs aggregated with other utilities and/or overhead costs	McPake B, Hongoro C (1995) CONTRACTING OUT OF CLINICAL SERVICES IN ZIMBABWE. Social science & medicine 41: 13-24.
Mills 1993	Laundry	Cost items include “laundry” but do not specify further; laundry costs aggregated with other utilities and/or overhead costs	Mills AJ, Kapalamula J, Chisimbi S (1993) The cost of the district hospital: a case study in Malawi. Bull World Health Organ 71: 329-339.
Narang 2005	Laundry	Cost items include “laundry” but do not specify further; laundry costs aggregated with other utilities and/or overhead costs	Narang A, Kiran PS, Kumar P (2005) Cost of neonatal intensive care in a tertiary care center. Indian Pediatr 42: 989-997.
Ortakoylu 2016	Laundry	Cost items include “laundry ” as a cost center for step-down costing but do not specify further; laundry costs aggregated with other utilities and/or overhead costs	Ortakoylu MG, Altın S, Bahadır A, Urer HN, Kosar AF, et al. (2016) Activity-based costing management and hospital cost in patients with chronic obstructive pulmonary disease. European Journal of General Medicine 13: 116-126.
Prinja 2013	Laundry	Cost items include “laundry” but do not specify further; laundry costs aggregated with other utilities and/or overhead costs	Prinja S, Manchanda N, Mohan P, Gupta G, Sethy G, et al. (2013) Cost of neonatal intensive care delivered through district level public hospitals in India. Indian Pediatrics 50: 839-846.
Prinja 2017	Laundry	Cost items include “laundry ” as a cost center for step-down costing but do not specify further; laundry costs aggregated with other utilities and/or overhead costs	Prinja S, Balasubramanian D, Jeet G, Verma R, Kumar D, et al. (2017) Cost of delivering secondary-level health care services through public sector district hospitals in India. The Indian journal of medical research 146: 354.
Prinja 2018	Laundry	Cost items include “laundry” but do not specify further; laundry costs aggregated with other utilities and/or overhead costs	Prinja S, Bahuguna P, Duseja A, Kaur M, Chawla YK (2018) Cost of Intensive Care Treatment for Liver Disorders at Tertiary Care Level in India. PharmacoEconomics - Open 2: 179-190.
Prinja 2019	Laundry	Cost items include “laundry ” as a cost center for step-down costing but do not specify further; laundry costs aggregated with other utilities and/or overhead costs	Prinja S, Sharma Y, Dixit J, Thingnam SKS, Kumar R (2019) Cost of Treatment of Valvular Heart Disease at a Tertiary Hospital in North India: Policy Implications. PharmacoEconomics - Open 3: 391-402.
Sangwan 2017	Laundry	Cost items include “laundry” but do not specify further; laundry costs aggregated with other utilities and/or overhead costs	Sangwan A, Prinja S, Aggarwal S, Jagnoor J, Bahuguna P, et al. (2017) Cost of Trauma Care in Secondary- and Tertiary-Care Public Sector Hospitals in North India. Applied Health Economics and Health Policy 15: 681-692.
Suwandono 2001	Laundry	Cost items include "laundry" but do not specify further, costs are collected but never reported	Suwandono A, Gani A, Purwani S, Blas E, Brugha R (2001) Cost recovery beds in public hospitals in Indonesia. Health Policy and Planning 16: 10-18.
Chatterjee 2013	Lighting	Cost items include “operating theatre lighting” but do not specify further; lighting costs aggregated with other utilities and/or overhead costs	Chatterjee S, Levin C, Laxminarayan R (2013) Unit cost of medical services at different hospitals in India. PLoS One 8: e69728.
McPake 1995	Lighting	Costs items include "lighting" service but are later referred to as electric utility. Service definition not clearly reported, and lighting costs aggregated with other utilities and/or overhead costs	McPake B, Hongoro C (1995) CONTRACTING OUT OF CLINICAL SERVICES IN ZIMBABWE. Social science & medicine 41: 13-24.
Mills 1993	Lighting	Cost items include “lighting” but do not specify further; lighting costs aggregated with other utilities and/or overhead costs	Mills AJ, Kapalamula J, Chisimbi S (1993) The cost of the district hospital: a case study in Malawi. Bull World Health Organ 71: 329-339.
Prinja 2019	Lighting	Cost items include “tube lights ” but do not specify further; lighting costs aggregated with other utilities and/or overhead costs	Prinja S, Sharma Y, Dixit J, Thingnam SKS, Kumar R (2019) Cost of Treatment of Valvular Heart Disease at a Tertiary Hospital in North India: Policy Implications. PharmacoEconomics - Open 3: 391-402.
Chatterjee 2013	Sanitation	Cost items include “sanitation” but do not specify further; sanitation costs aggregated with other utilities and/or overhead costs	Chatterjee S, Levin C, Laxminarayan R (2013) Unit cost of medical services at different hospitals in India. PLoS One 8: e69728.
Hussain 1983	Sanitation	Cost items include “sanitation” but do not specify further; sanitation costs aggregated with other utilities and/or overhead costs	Hussain ZAM (1983) Cost analysis of a primary health care centre in Bangladesh. Bull World Health Organ 61: 477-483.
Mills 1993	Sanitation	Cost items include “sanitation” but do not specify further; sanitation costs aggregated with other utilities and/or overhead costs	Mills AJ, Kapalamula J, Chisimbi S (1993) The cost of the district hospital: a case study in Malawi. Bull World Health Organ 71: 329-339.
Sangwan 2017	Sanitation	Cost items include “sanitation” but do not specify further; sanitation costs aggregated with other utilities and/or overhead costs	Sangwan A, Prinja S, Aggarwal S, Jagnoor J, Bahuguna P, et al. (2017) Cost of Trauma Care in Secondary- and Tertiary-Care Public Sector Hospitals in North India. Applied Health Economics and Health Policy 15: 681-692.
Mahomed 2019	Waste management	Cost items include “waste management” but do not specify further; waste management costs aggregated with other utilities and/or overhead costs	Mahomed S, Mahomed O (2019) Cost of intensive care services at a central hospital in South Africa. South African Medical Journal 109: 35-39.
Miranda-Filho 2011	Waste management	Cost items include “waste collection” but do not specify further; water costs aggregated with other utilities and/or overhead costs	Miranda Filho DB, Ximenes RAA, Siqueira-Filha NT, Santos AC (2013) Incremental costs of treating tetanus with intrathecal antitetanus immunoglobulin. Tropical Medicine and International Health 18: 555-563.
Rodriguez 2007	Waste management	Cost items include “waste management” but do not specify further; waste management costs aggregated with all other costs and presented in units of total costs per unit of pharmaceutical product	Martínez Rodríguez OA, Rivas Bocanegra RE, Ascencio-Pérez IS, Zapata Sánchez LA (2007) Costs of a cytostatic drug preparation unit in a hospital in Mexico. Farmacia hospitalaria : organo oficial de expresion cientifica de la Sociedad Espanola de Farmacia Hospitalaria 31: 375-378.
Tchuenche 2018	Waste management	Cost items include “waste management” but do not specify further; waste management costs aggregated with other utilities and/or overhead costs	Tchuenche M, Njeuhmeli E, Schütte C, Ngubeni L, Choge I, et al. (2018) Voluntary medical male circumcision service delivery in South Africa: The economic costs and potential opportunity for private sector involvement. PloS one 13.
Alvis-Zakzuk 2018	Water	Cost items include “water” but do not specify further; water costs aggregated with other utilities and/or overhead costs	Alvis-Zakzuk NJ, Díaz DP, Castillo L, Alvis NR, Bermúdez MI, et al. (2018) Costs of Chagas’ disease screening test in blood donors in two Colombian blood banks, 2015. Biomédica 38: 61-68.
Ezenduka 2012	Water	Cost items included municipal water bill, water tank expenses, and plumbing materials but were aggregated with other overhead and maintenance expenses	Ezenduka C, Ichoku H, Ochonma O (2012) Estimating the Costs of Psychiatric Hospital Services at a Public Health Facility in Nigeria. Journal of Mental Health Policy and Economics 15: 139-148.
Hongoro 2001	Water	Cost items include “water” but do not specify further; water costs aggregated with other utilities and/or overhead costs	Hongoro C (2001) Costs and quality of services in public hospitals in Zimbabwe: implications for hospital reform: London School of Hygiene & Tropical Medicine.
Hussain 1983	Water	Cost items include “water” but do not specify further; water costs aggregated with other utilities and/or overhead costs	Hussain ZAM (1983) Cost analysis of a primary health care centre in Bangladesh. Bull World Health Organ 61: 477-483.
Kumar 2015	Water	Report costing construction of tube well but aggregated with other construction costs	Kumar P, Jithesh V, Gupta SK (2015) Does a single specialty intensive care unit make better business sense than a multi-specialty intensive care unit? A costing study in a trauma center in India. Saudi J Anaesth 9: 189-194.
Lara 2007	Water	Cost items include “water” but do not specify further; water costs aggregated with other utilities and/or overhead costs	Lara AM, Kandulu J, Chisuwo L, Kashoti A, Mundy C, et al. (2007) Laboratory costs of a hospital-based blood transfusion service in Malawi. Journal of Clinical Pathology 60: 1117-1120.
McPake 1995	Water	Cost items include “water” but do not specify further; water costs aggregated with other utilities and/or overhead costs	McPake B, Hongoro C (1995) CONTRACTING OUT OF CLINICAL SERVICES IN ZIMBABWE. Social science & medicine 41: 13-24.
Mills 1993	Water	Water and sanitation costs aggregated and presented as percentage of overall recurrent and fixed operating costs; specific expenses included under water and sanitation not described but likely excluded maintenance as this is described under a separate cost category	Mills AJ, Kapalamula J, Chisimbi S (1993) The cost of the district hospital: a case study in Malawi. Bull World Health Organ 71: 329-339.
Miranda-Filho 2011	Water	Cost items include “water” but do not specify further; water costs aggregated with other utilities and/or overhead costs	Miranda Filho DB, Ximenes RAA, Siqueira-Filha NT, Santos AC (2013) Incremental costs of treating tetanus with intrathecal antitetanus immunoglobulin. Tropical Medicine and International Health 18: 555-563.
Narang 2005	Water	Cost items include “water” but do not specify further; water costs aggregated with other utilities and/or overhead costs	Narang A, Kiran PS, Kumar P (2005) Cost of neonatal intensive care in a tertiary care center. Indian Pediatr 42: 989-997.
Ortakoylu 2016	Water	Cost items include “water” but do not specify further; water costs aggregated with other utilities and/or overhead costs	Ortakoylu MG, Altın S, Bahadır A, Urer HN, Kosar AF, et al. (2016) Activity-based costing management and hospital cost in patients with chronic obstructive pulmonary disease. European Journal of General Medicine 13: 116-126.
Prinja 2013	Water	Cost items include “water” but do not specify further; water costs aggregated with other utilities and/or overhead costs	Prinja S, Manchanda N, Mohan P, Gupta G, Sethy G, et al. (2013) Cost of neonatal intensive care delivered through district level public hospitals in India. Indian Pediatrics 50: 839-846.
Prinja 2016	Water	Cost items include “water” but do not specify further; water costs aggregated with other utilities and/or overhead costs	Prinja S, Gupta A, Verma R, Bahuguna P, Kumar D, et al. (2016) Cost of Delivering Health Care Services in Public Sector Primary and Community Health Centres in North India. PLoS One 11: e0160986.
Prinja 2018	Water	Cost items include “water consumption” but do not specify further; water costs aggregated with other utilities and/or overhead costs	Prinja S, Bahuguna P, Duseja A, Kaur M, Chawla YK (2018) Cost of Intensive Care Treatment for Liver Disorders at Tertiary Care Level in India. PharmacoEconomics - Open 2: 179-190.
Rodriguez 2007	Water	Cost items include “water” but do not specify further; water costs aggregated with all other costs and presented in units of total costs per unit of pharmaceutical product	Martínez Rodríguez OA, Rivas Bocanegra RE, Ascencio-Pérez IS, Zapata Sánchez LA (2007) Costs of a cytostatic drug preparation unit in a hospital in Mexico. Farmacia hospitalaria : organo oficial de expresion cientifica de la Sociedad Espanola de Farmacia Hospitalaria 31: 375-378.
Yang 2011	Water	Cost items include “water” but do not specify further; water costs aggregated with other utilities and/or overhead costs	Yang J, Wei WQ, Niu J, He YT, Liu ZC, et al. (2011) Estimating the costs of esophageal cancer screening, early diagnosis and treatment in three high risk areas in China. Asian Pac J Cancer Prev 12: 1245-1250.
You 2018	Water	Cost items include “water” but do not specify further; water costs aggregated with other utilities and/or overhead costs	You X, Liew BS, Rosman AK, DCSN, Musa KI, et al. (2018) The estimated cost of surgically managed isolated traumatic head injury secondary to road traffic accidents. 44: E7.
