# Supplementary material for: Safe Healthcare Facilities: A Systematic Review on the Costs of Establishing and Maintaining Environmental Health in Facilities in Low- and Middle-Income Countries
Source: Int J Environ Res Public Health. 2021 Jan 19;18(2):817. doi: 10.3390/ijerph18020817 (PMC7833392; doi:10.3390/ijerph18020817)
Supplement: Supplementary file 1 [file ijerph-18-00817-s001.zip › Supplements/Supplementary Information File 7 - Quality scoring results.xlsx]

## Sheet: Sheet1
		Context reporting					Costing reporting			Costing methodology
Study	EHS	Costing objective	Facility description	Service description	Service quantity indicators	Service quality indicators	Units reporting	Line item reporting	Analysis reporting	Framework use	Data sources	Coverage duration	Cost category coverage	AVERAGE SCORE
Abeygunasekera 2008	cleaning	0.5	0	0	0.5	0	0	0	0	0	0	0	0	0.0833333
Agarwal 2008	cleaning	1	1	0	1	1	1	1	0.5	0	1	0.5	0	0.666667
Alabbadi 2013	cleaning	0.5	0	0	0.5	0	0.5	0	0	0	0	0	0	0.125
Baechler 1988	cleaning	0	1	0	0.5	0	1	0	0	0	0.5	0.5	0	0.291667
Bijlmakers 2018	cleaning	0.5	1	0	0.5	0	1	0	0.5	0	0	0.5	0	0.333333
Castro-Ortiz 1999	cleaning	1	0	0	1	0	0	1	0	0	0	0	1	0.333333
Danchaivijitr 1992	cleaning	1	0	0	1	0	0	1	1	0	0.5	0	0.5	0.416667
Kumar 2015	cleaning	0.5	1	0.5	0.5	0	1	0	0	0	0	0.5	0.5	0.375
Mwaniki 1991	cleaning	1	0	0.5	1	0.5	0.5	1	1	0	0	0	1	0.541667
Ortakoylu 2016	cleaning	0.5	1	0	0.5	0	1	0	0.5	0	0.5	0.5	0	0.375
Ranasinghe 2011	cleaning	0.5	1	0	0.5	0	1	0	0.5	0	1	0	0	0.375
Rattanaumpawan 2017	cleaning	0.5	1	0	0.5	1	1	0	0	0	0.5	0	0	0.375
Singh 2016	cleaning	0.5	1	0.5	0.5	0	1	0	0	0	0.5	0.5	0.5	0.416667
Tabish 1994	cleaning	1	0	0	1	0	0	1	1	0	0.5	0	1	0.458333
Tianwivat 2009	cleaning	0.5	1	0	0.5	0	0.5	1	0.5	0	1	0	0.5	0.458333
Yimyam 1995	cleaning	1	0.5	1	1	0	0.5	1	0	0	0	0	0.5	0.458333		Cleaning average		0.380208
Caniza 2009	hygiene	1	1	1	1	1	0.5	0	0	0	0	0	0	0.458333
Freedman et al. 2017	hygiene	1	0.5	1	1	0	0	1	0.5	0	0	0	1	0.5
Nthumba 2010	hygiene	1	1	0.5	1	1	0	0	0	0	0	0	0	0.375
Thu 2015	hygiene	1	1	0.5	1	1	1	1	1	0	0.5	0	1	0.75		Hygiene average		0.520833
Abeygunasekera 2008	laundry	0.5	0	0	0.5	0	0	0	1	0	0.5	0	0	0.208333
Alabbadi 2013	laundry	0.5	0	0	0.5	0	0.5	0	0	0	0	0	0	0.125
Baechler 1988	laundry	0	1	0	0.5	0	1	0	0	0	0.5	0.5	0	0.291667
Bijlmakers 2018	laundry	0.5	1	0	0.5	0	1	0	0.5	0	0	0.5	0	0.333333
Cornelissen 2018	laundry	0.5	1	0	0.5	0	0.5	0	0	0	0	0.5	0	0.25
Jain 2018	laundry	0	0.5	0.5	0.5	1	0.5	1	0.5	0	0.5	1	0.5	0.541667
Kumar 2015	laundry	0.5	1	0	1	0	1	0	0.5	0	0	0	0	0.333333
Murru 2003	laundry	0.5	1	0	0.5	0	1	0	1	1	0	0.5	0.5	0.5
Ranasinghe 2011	laundry	0.5	1	0	0.5	0	1	0	0.5	0	1	0	0	0.375
Singh 2016	laundry	0.5	1	0.5	1	0	1	0.5	0.5	0	0.5	0.5	0.5	0.541667		Laundry average		0.339286
Danchaivijitir 1997	PPE	1	1	0.5	1	0.5	1	0.5	1	0	1	0	0.5	0.666667
Mukerji 2017	PPE	1	1	0	1	1	1	1	1	0	0.5	0	0.5	0.666667		PPE average		0.666667
Kumar 2015	sanitation	0.5	1	0	0.5	0	1	0	0	0	0	0	0	0.25
Liu 2010	sanitation	0	1	0	1	1	0.5	1	0	0	0	0	0.5	0.416667
Riewpaiboon 2007	sanitation	0.5	1	0	0	0	1	0	0	1	0	0.5	0	0.333333		Sanitation average		0.333333
Abeygunasekera 2008	waste management	0.5	0	0	0.5	0	0	0	0	0	0	0	0	0.0833333
Adhikari 2014	waste management	1	1	1	1	1	0.5	0.5	1	1	0	0	1	0.75
Alabbadi 2013	waste management	0.5	0	0	1	0	0.5	0	0	0	0	0	0	0.166667
Alagoz 2008	waste management	1	0.5	1	1	1	0.5	0	1	0	0.5	0	0.5	0.583333
Basu 1995	waste management	0	0.5	1	1	0.5	0	0.5	0	0	0	0	0	0.291667
Caniato 2016	waste management	0	1	1	1	1	0.5	0	0	0	0	0	0	0.375
D’Suoza 2017	waste management	1	1	1	1	0.5	0	1	0.5	0	0.5	0.5	1	0.666667
Khammaneechan 2011	waste management	1	1	0.5	1	1	1	1	0.5	0	1	0.5	1	0.791667
Kumar 2015	waste management	1	1	0	0.5	0	1	0	0.5	0	0	0	0	0.333333
Ranasinghe 2011	waste management	0.5	1	0	0.5	0	1	0	0.5	0	1	0	0	0.375
Rao 2004	waste management	1	1	1	1	1	0	1	0	0	1	0	0.5	0.625
Rashidian 2015	waste management	1	0.5	1	1	1	1	0	1	0	1	0.5	1	0.75
Singh 2016	waste management	0.5	1	0	0.5	0	1	0	0	0	0.5	0.5	0	0.333333		Waste mgmt average		0.471154
Alabbadi 2013	water	0.5	0	0	0.5	0	0.5	0	0	0	0	0	0	0.125
Freedman et al. 2017	water	1	0.5	1	1	0	0	1	0.5	0	0	0	1	0.5
Huttinger 2017	water	1	0	1	1	1	0.05	0.5	1	0	0	1	0.5	0.5875		Water average		0.3125
	AVERAGE SCORES	0.666667	0.688889	0.333333	0.766667	0.333333	0.6	0.377778	0.377778	0.0666667	0.344444	0.133333	0.355556
